# Supplementary material for: The MuSK-BMP pathway maintains myofiber size in slow muscle through regulation of Akt-mTOR signaling
Source: Skelet Muscle. 2024 Jan 3;14:1. doi: 10.1186/s13395-023-00329-9 (PMC10763067; doi:10.1186/s13395-023-00329-9)
Supplement: Supplementary file 2 — Additional file 2: Table S1. Differentially-expressed genes in WT and ∆Ig3-MuSK TA. Table S2. Differentially-expressed genes in WT and ∆Ig3-MuSK Soleus. Table S3. GO terms for ∆Ig3-MuSK soleus and TA. Table S4. Dysregulated Akt-mTOR pathway genes in the soleus compared to TA. Table S5. Atrogenes expression in WT and ∆Ig3-MuSK soleus and TA muscle. [file 13395_2023_329_MOESM2_ESM.zip]

Archive with 5 entries (5 files):
- Table S1. TA_DEG_1.2FC_0.05FC REVISED 8-2023 SkM.xlsx
- Table S2. SOL_DEG_1.2FC_0.05FDR REVISED 8-2023 SkM.xlsx
- Table S3. Soleus _TA GO Pathway List REVISED 8-2023 SkM.xlsx
- Table S4 REVISED 8-2023 SkM.docx
- Table S5. Soleus_TA_Atrogenes_1.2FC_0.05FDR REVISED 8-2023 SkM.xlsx
