# Supplementary material for: The MuSK-BMP pathway maintains myofiber size in slow muscle through regulation of Akt-mTOR signaling
Source: Skelet Muscle. 2024 Jan 3;14:1. doi: 10.1186/s13395-023-00329-9 (PMC10763067; doi:10.1186/s13395-023-00329-9)
Supplement: Supplementary file 2 — Additional file 2: Table S1. Differentially-expressed genes in WT and ∆Ig3-MuSK TA. Table S2. Differentially-expressed genes in WT and ∆Ig3-MuSK Soleus. Table S3. GO terms for ∆Ig3-MuSK soleus and TA. Table S4. Dysregulated Akt-mTOR pathway genes in the soleus compared to TA. Table S5. Atrogenes expression in WT and ∆Ig3-MuSK soleus and TA muscle. [file 13395_2023_329_MOESM2_ESM.zip › Table S1. TA_DEG_1.2FC_0.05FC REVISED 8-2023 SkM.xlsx]

## Sheet: TA_DEgenes_down
Gene	Symbol	log2FoldChange	p_val_adj
ENSMUSG00000041653	Pnpla3	-0.659615	0.0253148
ENSMUSG00000001020	S100a4	-0.624453	0.0388295
ENSMUSG00000105518	Gm42674	-0.623888	0.0390999
ENSMUSG00000055116	Arntl	-0.567414	0.0143523
ENSMUSG00000018427	Ypel2	-0.51875	0.0227624
ENSMUSG00000094114	Gm21967	-0.500628	0.0387022
ENSMUSG00000032766	Gng11	-0.48666	0.0490345
ENSMUSG00000037762	Slc16a9	-0.474627	0.0168774
ENSMUSG00000084929	Foxo6os	-0.45859	0.000620655
ENSMUSG00000028445	Enho	-0.458269	0.000310999
ENSMUSG00000020846	Rflnb	-0.453021	0.0148295
ENSMUSG00000008318	Relt	-0.438896	0.0442866
ENSMUSG00000027496	Aurka	-0.417052	0.0263029
ENSMUSG00000074634	Tmem267	-0.415092	0.0263029
ENSMUSG00000107951	Gm6210	-0.39854	0.0390999
ENSMUSG00000027016	Zfp385b	-0.394605	0.0125158
ENSMUSG00000001467	Cyp51	-0.386441	0.00173944
ENSMUSG00000032014	Oaf	-0.381668	0.0267846
ENSMUSG00000031980	Agt	-0.380118	0.0291533
ENSMUSG00000096947	Gm26723	-0.378359	0.0437485
ENSMUSG00000093798	Gm8355	-0.36953	0.0363954
ENSMUSG00000026308	Klhl30	-0.353175	0.0327565
ENSMUSG00000062694	Cav3	-0.352846	0.0238086
ENSMUSG00000061086	Myl4	-0.352267	0.0426921
ENSMUSG00000045664	Cdc42ep2	-0.347068	0.0204112
ENSMUSG00000015843	Rxrg	-0.340337	0.0208525
ENSMUSG00000080977	Gm13772	-0.337779	0.0490345
ENSMUSG00000083261	Gm7816	-0.334234	0.0168774
ENSMUSG00000029557	Mrm2	-0.321739	0.0490345
ENSMUSG00000037601	Nme1	-0.321725	0.0435614
ENSMUSG00000097554	Gm26825	-0.31899	0.0390999
ENSMUSG00000100801	Gm15459	-0.318949	0.0390999
ENSMUSG00000068114	Ccdc134	-0.318158	0.0234395
ENSMUSG00000042569	Dhrs7b	-0.317236	0.0115707
ENSMUSG00000072235	Tuba1a	-0.312321	0.0387022
ENSMUSG00000052605	Isoc2b	-0.311843	0.0435614
ENSMUSG00000042834	Nrep	-0.308851	0.0125158
ENSMUSG00000031533	Mrps31	-0.306768	0.0497568
ENSMUSG00000082901	Rps8-ps5	-0.305232	0.0390999
ENSMUSG00000031204	Asb12	-0.305128	0.0335357
ENSMUSG00000021203	Otub2	-0.297305	0.0125158
ENSMUSG00000015656	Hspa8	-0.293531	0.0361042
ENSMUSG00000083396	Gm15542	-0.289298	0.0143523
ENSMUSG00000032575	Manf	-0.286318	0.0220591
ENSMUSG00000106019	Gm43672	-0.285238	0.00641631
ENSMUSG00000113428	Gm7664	-0.28418	0.0375383
ENSMUSG00000097184	4632428C04Rik	-0.279263	0.0182408
ENSMUSG00000082809	Gm14150	-0.273465	0.0442597
ENSMUSG00000028348	Cavin4	-0.268572	0.0434164
ENSMUSG00000097020	Gm26613	-0.264768	0.00517535
ENSMUSG00000058258	Idi1	-0.26385	0.0263029

## Sheet: TA_DEgenes_up
Gene	Symbol	log2FoldChange	p_val_adj
ENSMUSG00000055866	Per2	1.43695	0.00517535
ENSMUSG00000038550	Ciart	1.24631	9.00003e-05
ENSMUSG00000038594	Cep85l	1.04303	0.0335357
ENSMUSG00000023032	Slc4a8	0.975762	0.0143523
ENSMUSG00000051985	Igfn1	0.970758	0.0415828
ENSMUSG00000059824	Dbp	0.896457	5.70953e-11
ENSMUSG00000028957	Per3	0.807124	0.0028921
ENSMUSG00000097961	Gm27000	0.763691	0.0421689
ENSMUSG00000015850	Adamtsl4	0.703006	0.0028921
ENSMUSG00000101609	Kcnq1ot1	0.681231	0.0228351
ENSMUSG00000033318	Gstt2	0.654742	1.21866e-06
ENSMUSG00000024066	Xdh	0.632035	0.0442866
ENSMUSG00000051747	Ttn	0.618955	0.0485008
ENSMUSG00000038241	Cep250	0.603205	0.0388121
ENSMUSG00000025422	Agap2	0.600203	0.0442597
ENSMUSG00000027074	Slc43a3	0.57902	0.0361042
ENSMUSG00000037679	Inf2	0.577777	0.0337379
ENSMUSG00000032010	Usp2	0.553509	0.0108052
ENSMUSG00000068742	Cry2	0.549716	0.000355119
ENSMUSG00000098955	Mir6935	0.544878	0.0236745
ENSMUSG00000014361	Mertk	0.543343	0.0390999
ENSMUSG00000027318	Adam33	0.535915	0.0267846
ENSMUSG00000021268	Meg3	0.532904	0.0208525
ENSMUSG00000021903	Galnt15	0.529693	0.0125158
ENSMUSG00000024074	Crim1	0.529079	0.0143523
ENSMUSG00000032946	Rasgrp2	0.528593	0.0207823
ENSMUSG00000037003	Tns2	0.517444	0.0302158
ENSMUSG00000069833	Ahnak	0.514115	0.0377215
ENSMUSG00000009585	Apobec3	0.511843	0.000141332
ENSMUSG00000037885	Stk35	0.498383	0.0196803
ENSMUSG00000057342	Sphk2	0.497082	5.55356e-07
ENSMUSG00000005718	Tfap4	0.48939	0.0263029
ENSMUSG00000003949	Hlf	0.479383	0.0363421
ENSMUSG00000056492	Adgrf5	0.477149	0.0458077
ENSMUSG00000068015	Lrch1	0.466721	0.0390999
ENSMUSG00000015243	Abca1	0.463918	0.0427666
ENSMUSG00000097698	Gm26906	0.459505	0.0401132
ENSMUSG00000097451	Rian	0.458963	0.0275952
ENSMUSG00000057133	Chd6	0.457341	0.0387022
ENSMUSG00000001151	Pcnt	0.45632	0.0421689
ENSMUSG00000030064	Frmd4b	0.453203	0.0355642
ENSMUSG00000079055	Slc8a3	0.452781	0.0028921
ENSMUSG00000028456	Unc13b	0.450562	0.0442597
ENSMUSG00000030411	Nova2	0.446876	0.0442597
ENSMUSG00000031833	Mast3	0.444293	0.0263029
ENSMUSG00000025571	Tnrc6c	0.442962	0.0472944
ENSMUSG00000022637	Cblb	0.442556	0.00632877
ENSMUSG00000036617	Etl4	0.435959	0.0143523
ENSMUSG00000000282	Mnt	0.433457	0.0335357
ENSMUSG00000026991	Pkp4	0.430228	0.0490345
ENSMUSG00000034858	Fam214a	0.430196	0.0125158
ENSMUSG00000026565	Pou2f1	0.429558	0.0438205
ENSMUSG00000048960	Prex2	0.428712	0.0430681
ENSMUSG00000032735	Ablim3	0.422414	0.00710276
ENSMUSG00000026604	Ptpn14	0.417051	0.0245475
ENSMUSG00000037358	Dipk2b	0.412575	0.0143523
ENSMUSG00000027695	Pld1	0.409717	0.0442597
ENSMUSG00000040407	Akap9	0.40945	0.0493146
ENSMUSG00000036833	Pnpla7	0.408422	0.0125158
ENSMUSG00000037344	Slc12a9	0.405213	0.032534
ENSMUSG00000042099	Kank3	0.403651	0.0124996
ENSMUSG00000110440	Gm45894	0.400272	0.03735
ENSMUSG00000030739	Myh14	0.394759	0.0390999
ENSMUSG00000022091	Sorbs3	0.393149	0.0237754
ENSMUSG00000039713	Plekhg5	0.385923	0.0480594
ENSMUSG00000057530	Ece1	0.385038	0.0390999
ENSMUSG00000066406	Akap13	0.380958	0.0228351
ENSMUSG00000031355	Arhgap6	0.373735	0.00121591
ENSMUSG00000099481	Xndc1	0.36863	0.0442597
ENSMUSG00000027365	Trpm7	0.366092	0.0228351
ENSMUSG00000020883	Fbxl20	0.36346	0.0275952
ENSMUSG00000086040	Wipf3	0.357894	0.0390999
ENSMUSG00000002486	Tchp	0.356513	0.0440956
ENSMUSG00000034647	Ankrd12	0.355817	0.0028921
ENSMUSG00000033697	Arhgap39	0.353452	0.0387022
ENSMUSG00000025902	Sox17	0.353109	0.0274311
ENSMUSG00000032413	Rasa2	0.346375	0.0434164
ENSMUSG00000024899	Papss2	0.346257	0.0327565
ENSMUSG00000033102	Cdc14b	0.342722	0.0390999
ENSMUSG00000049076	Acap2	0.340773	0.0390999
ENSMUSG00000021047	Nova1	0.338753	0.0267846
ENSMUSG00000051550	Zfp579	0.337801	0.0335728
ENSMUSG00000035696	Rnf38	0.333184	0.0471687
ENSMUSG00000021271	Zfp839	0.327405	0.0406592
ENSMUSG00000005763	Cd247	0.326062	0.0387022
ENSMUSG00000063160	Numbl	0.324719	0.0207357
ENSMUSG00000031714	Gab1	0.318609	0.0390999
ENSMUSG00000042548	Asxl1	0.317016	0.0124996
ENSMUSG00000022812	Gsk3b	0.316523	0.0143523
ENSMUSG00000021745	Ptprg	0.314441	0.0263029
ENSMUSG00000030231	Plekha5	0.312536	0.0337379
ENSMUSG00000004565	Pnpla6	0.311544	0.0390999
ENSMUSG00000033857	Engase	0.310621	0.0434164
ENSMUSG00000044562	Rasip1	0.310334	0.0182408
ENSMUSG00000040732	Erg	0.305956	0.0485008
ENSMUSG00000038371	Sbf2	0.305878	0.0438205
ENSMUSG00000032238	Rora	0.305526	0.0466169
ENSMUSG00000079084	Ccdc82	0.305116	0.00517535
ENSMUSG00000049550	Clip1	0.304072	0.0196641
ENSMUSG00000037533	Rapgef6	0.304071	0.047747
ENSMUSG00000036553	Sh3tc1	0.30003	0.0220591
ENSMUSG00000053774	Ubxn7	0.297938	0.0307459
ENSMUSG00000038604	Ripor1	0.296366	0.0455172
ENSMUSG00000073700	Klhl21	0.294876	0.0442866
ENSMUSG00000085095	Gm15635	0.290879	0.0124996
ENSMUSG00000040584	Abcb1a	0.290533	0.0442597
ENSMUSG00000069094	Pde7a	0.289166	0.0263029
ENSMUSG00000025085	Ablim1	0.283331	0.0335357
ENSMUSG00000053158	Fes	0.282712	0.0472015
ENSMUSG00000038776	Ephx1	0.281718	0.0308609
ENSMUSG00000031365	Zfp275	0.28038	0.0385285
ENSMUSG00000035569	Ankrd11	0.278974	0.0335357
ENSMUSG00000032479	Map4	0.278294	0.0335357
ENSMUSG00000045411	2410002F23Rik	0.277415	0.0220591
ENSMUSG00000015127	Unkl	0.276631	0.00926272
ENSMUSG00000079065		0.276206	0.0355642
ENSMUSG00000024597	Slc12a2	0.275957	0.0227624
ENSMUSG00000026213	Stk11ip	0.275865	0.0124996
ENSMUSG00000043065	Spice1	0.275808	0.0207823
ENSMUSG00000048249	Crebrf	0.272477	0.0143523
ENSMUSG00000026113	Inpp4a	0.270929	0.0208525
ENSMUSG00000027639	Samhd1	0.26898	0.0435614
