# Supplementary material for: The MuSK-BMP pathway maintains myofiber size in slow muscle through regulation of Akt-mTOR signaling
Source: Skelet Muscle. 2024 Jan 3;14:1. doi: 10.1186/s13395-023-00329-9 (PMC10763067; doi:10.1186/s13395-023-00329-9)
Supplement: Supplementary file 2 — Additional file 2: Table S1. Differentially-expressed genes in WT and ∆Ig3-MuSK TA. Table S2. Differentially-expressed genes in WT and ∆Ig3-MuSK Soleus. Table S3. GO terms for ∆Ig3-MuSK soleus and TA. Table S4. Dysregulated Akt-mTOR pathway genes in the soleus compared to TA. Table S5. Atrogenes expression in WT and ∆Ig3-MuSK soleus and TA muscle. [file 13395_2023_329_MOESM2_ESM.zip › Table S2. SOL_DEG_1.2FC_0.05FDR REVISED 8-2023 SkM.xlsx]

## Sheet: SOL_DEgenes_down
Gene	Symbol	log2FoldChange	p_val_adj
ENSMUSG00000044976	Wdr72	-1.69123	0.0396506
ENSMUSG00000090698	Apold1	-1.66364	0.0164739
ENSMUSG00000027338	Prnd	-1.63092	0.00103681
ENSMUSG00000033730	Egr3	-1.56827	0.00220592
ENSMUSG00000101859	Gm29233	-1.52304	0.00278527
ENSMUSG00000015533	Itga2	-1.49882	0.00372027
ENSMUSG00000040152	Thbs1	-1.42114	0.0038844
ENSMUSG00000021953	Tdh	-1.38963	0.0202159
ENSMUSG00000052485	Tmem171	-1.37966	0.000105154
ENSMUSG00000006403	Adamts4	-1.36062	6.73008e-05
ENSMUSG00000037379	Spon2	-1.22106	0.00240809
ENSMUSG00000026077	Npas2	-1.18123	1.21529e-05
ENSMUSG00000052316	Lrrc15	-1.14463	0.0374397
ENSMUSG00000003545	Fosb	-1.141	0.0189839
ENSMUSG00000028680	Plk3	-1.12112	0.00136259
ENSMUSG00000029510	Gpc2	-1.0692	0.0139702
ENSMUSG00000000317	Bcl6b	-1.05385	0.0323484
ENSMUSG00000024529	Lox	-1.04321	0.0356623
ENSMUSG00000090872	Gm3239	-1.02043	0.00747453
ENSMUSG00000106296	4632404M16Rik	-1.01234	0.00725722
ENSMUSG00000058019	Ces5a	-1.00921	0.00386916
ENSMUSG00000032254	Kif23	-0.999369	0.0339654
ENSMUSG00000110652	Gm33023	-0.992302	0.0132277
ENSMUSG00000021365	Nedd9	-0.982826	0.00182823
ENSMUSG00000001506	Col1a1	-0.967491	0.031495
ENSMUSG00000097491	Gm2366	-0.967011	0.0158494
ENSMUSG00000031880	Rrad	-0.966564	0.0278464
ENSMUSG00000096938	9530052E02Rik	-0.965742	0.0242277
ENSMUSG00000042254	Cilp	-0.924022	0.0280216
ENSMUSG00000110534	Gm45708	-0.9091	0.0240786
ENSMUSG00000042115	Klhdc8a	-0.891753	0.0080071
ENSMUSG00000039323	Igfbp2	-0.889681	0.0309554
ENSMUSG00000054855	Rnd1	-0.879599	0.00270502
ENSMUSG00000037868	Egr2	-0.865665	0.0110052
ENSMUSG00000105954	Gm42793	-0.832112	0.0306305
ENSMUSG00000042436	Mfap4	-0.819849	0.0398986
ENSMUSG00000052854	Nrk	-0.813542	0.0477065
ENSMUSG00000109959	Gm45355	-0.806023	0.00259297
ENSMUSG00000028664	Ephb2	-0.792295	0.00270502
ENSMUSG00000055116	Arntl	-0.779487	0.000404756
ENSMUSG00000018427	Ypel2	-0.768571	2.25027e-05
ENSMUSG00000029161	Cgref1	-0.761904	0.0220787
ENSMUSG00000036523	Greb1	-0.758633	0.0145897
ENSMUSG00000087607	Gm16034	-0.758546	0.018179
ENSMUSG00000028195	Ccn1	-0.754741	0.00010489
ENSMUSG00000022129	Dct	-0.744184	0.0240786
ENSMUSG00000091476	Catspere2	-0.741462	0.0388888
ENSMUSG00000024427	Spry4	-0.733606	0.00226718
ENSMUSG00000027230	Creb3l1	-0.731678	0.000170257
ENSMUSG00000007682	Dio2	-0.726327	0.00116309
ENSMUSG00000046997	Spsb4	-0.724705	0.00274434
ENSMUSG00000024331	Dsc2	-0.721481	0.000785434
ENSMUSG00000037014	Sstr4	-0.715259	0.0492896
ENSMUSG00000045312	Lhfpl2	-0.710784	0.0011547
ENSMUSG00000024134	Six2	-0.698262	0.0441341
ENSMUSG00000058806	Col13a1	-0.696218	2.1772e-05
ENSMUSG00000033581	Igf2bp2	-0.694759	0.0149487
ENSMUSG00000086998	Gm16033	-0.691792	0.0288224
ENSMUSG00000094132	Gm3264	-0.685884	0.0399472
ENSMUSG00000085541	Gm16010	-0.685554	0.0180633
ENSMUSG00000020866	Cacna1g	-0.683609	0.0231237
ENSMUSG00000022351	Sqle	-0.680915	0.00236761
ENSMUSG00000031659	Adcy7	-0.673607	0.0332246
ENSMUSG00000026360	Rgs2	-0.6715	8.56824e-09
ENSMUSG00000024042	Sik1	-0.664668	0.000216984
ENSMUSG00000026443	Lrrn2	-0.663293	0.0033601
ENSMUSG00000039232	Stx11	-0.653319	0.0198406
ENSMUSG00000032334	Loxl1	-0.643008	0.0426626
ENSMUSG00000028919	Arhgef19	-0.638656	0.0170935
ENSMUSG00000008318	Relt	-0.633065	0.0074239
ENSMUSG00000046841	Ckap4	-0.623678	0.002222
ENSMUSG00000005958	Ephb3	-0.623495	0.0180961
ENSMUSG00000099241	Gvin-ps2	-0.620137	0.0242729
ENSMUSG00000060572	Mfap2	-0.615347	0.0233103
ENSMUSG00000056749	Nfil3	-0.611817	0.00812256
ENSMUSG00000044367	Slc16a13	-0.606288	0.032192
ENSMUSG00000022440	C1qtnf6	-0.606244	0.00841994
ENSMUSG00000074676	Foxs1	-0.605588	0.002866
ENSMUSG00000011256	Adam19	-0.604293	0.011793
ENSMUSG00000029163	Emilin1	-0.603407	0.00979693
ENSMUSG00000050721	Plekho2	-0.603212	0.00186208
ENSMUSG00000022893	Adamts1	-0.600548	0.0441341
ENSMUSG00000022769	Sdf2l1	-0.594465	0.00117915
ENSMUSG00000044770	Scml4	-0.588922	0.0103821
ENSMUSG00000037185	Krt80	-0.581245	0.0242713
ENSMUSG00000032243	Itga11	-0.567346	0.0296959
ENSMUSG00000036334	Igsf10	-0.565161	0.0303522
ENSMUSG00000026768	Itga8	-0.565032	0.0145312
ENSMUSG00000031253	Srpx2	-0.564965	0.0466035
ENSMUSG00000051855	Mest	-0.561818	0.030317
ENSMUSG00000012017	Scarf2	-0.557165	0.0416732
ENSMUSG00000029009	Mthfr	-0.553654	0.00136259
ENSMUSG00000026826	Nr4a2	-0.55012	0.0371806
ENSMUSG00000027217	Tspan18	-0.549863	1.21529e-05
ENSMUSG00000024501	Dpysl3	-0.548896	0.0410818
ENSMUSG00000028480	Glipr2	-0.547642	0.0202159
ENSMUSG00000037010	Apln	-0.544345	0.0306305
ENSMUSG00000037762	Slc16a9	-0.543202	0.00440146
ENSMUSG00000000957	Mmp14	-0.542948	0.00921775
ENSMUSG00000025083	Afap1l2	-0.542194	2.42895e-05
ENSMUSG00000032997	Chpf	-0.541041	0.046758
ENSMUSG00000017677	Wsb1	-0.540919	0.000156951
ENSMUSG00000031538	Plat	-0.536377	0.00266421
ENSMUSG00000104443	4932442E05Rik	-0.536351	0.002866
ENSMUSG00000029135	Fosl2	-0.53547	0.00111834
ENSMUSG00000039137	Whrn	-0.531434	0.0212737
ENSMUSG00000024349	Sting1	-0.529071	0.0139227
ENSMUSG00000049871	Nlrc3	-0.524021	0.0287992
ENSMUSG00000004665	Cnn2	-0.521173	0.00186208
ENSMUSG00000090877	Hspa1b	-0.514707	0.00422843
ENSMUSG00000015396	Cd83	-0.509587	0.044087
ENSMUSG00000044948	Cfap43	-0.509113	0.00829956
ENSMUSG00000107950	Gm6375	-0.507956	0.0263181
ENSMUSG00000029673	Auts2	-0.50762	1.1367e-05
ENSMUSG00000026833	Olfm1	-0.504503	0.000512045
ENSMUSG00000028630	Dyrk2	-0.501243	0.00113778
ENSMUSG00000001467	Cyp51	-0.5011	0.0011547
ENSMUSG00000032014	Oaf	-0.499217	0.00136259
ENSMUSG00000036862	Dchs1	-0.497028	0.0452648
ENSMUSG00000041324	Inhba	-0.49265	0.044087
ENSMUSG00000092258	Gm20444	-0.491738	0.0345503
ENSMUSG00000041836	Ptpre	-0.491299	0.0217158
ENSMUSG00000001247	Lsr	-0.48984	0.0312042
ENSMUSG00000035232	Pdk3	-0.489128	0.0074769
ENSMUSG00000020422	Tns3	-0.488444	0.0308366
ENSMUSG00000043300	B3galnt1	-0.487463	0.0171453
ENSMUSG00000049866	Arl4c	-0.485768	0.0073159
ENSMUSG00000007279	Scube2	-0.485104	0.00671632
ENSMUSG00000022103	Gfra2	-0.482974	0.00133056
ENSMUSG00000032193	Ldlr	-0.48167	0.00106565
ENSMUSG00000038552	Fndc4	-0.480214	0.0445955
ENSMUSG00000024579	Pcyox1l	-0.479762	0.0449808
ENSMUSG00000034926	Dhcr24	-0.478072	0.00328099
ENSMUSG00000034161	Scx	-0.477695	0.0306305
ENSMUSG00000021062	Rab15	-0.477502	0.0325902
ENSMUSG00000001270	Ckb	-0.477121	0.00252396
ENSMUSG00000034570	Inpp5j	-0.476852	0.0313374
ENSMUSG00000060206	Zfp462	-0.476488	0.00226718
ENSMUSG00000024270	Slc39a6	-0.476237	0.0193132
ENSMUSG00000106247	Gm43720	-0.473655	0.0145897
ENSMUSG00000041633	Kctd12b	-0.472955	0.0326705
ENSMUSG00000020275	Rel	-0.472476	0.00955456
ENSMUSG00000032012	Nectin1	-0.47216	0.0254269
ENSMUSG00000056124	B4galt6	-0.470581	0.0038844
ENSMUSG00000033453	Adamts15	-0.462841	0.0149487
ENSMUSG00000031825	Crispld2	-0.461231	0.0171969
ENSMUSG00000037613	Tnfrsf23	-0.461047	0.0452081
ENSMUSG00000004317	Clcn5	-0.459982	0.0242277
ENSMUSG00000057967	Fgf18	-0.459042	0.030558
ENSMUSG00000093149	Gm23374	-0.458798	0.0114936
ENSMUSG00000055485	Soga1	-0.457748	0.018179
ENSMUSG00000027435	Cd93	-0.456685	0.0216958
ENSMUSG00000034685	Fam171a2	-0.456075	0.023172
ENSMUSG00000020614	Fam20a	-0.453424	0.0485065
ENSMUSG00000070436	Serpinh1	-0.452742	0.011793
ENSMUSG00000040875	Osbpl10	-0.452238	0.00315323
ENSMUSG00000031778	Cx3cl1	-0.451935	0.0251142
ENSMUSG00000020053	Igf1	-0.451313	0.0323484
ENSMUSG00000048376	F2r	-0.450912	0.000768843
ENSMUSG00000020846	Rflnb	-0.450589	0.0321664
ENSMUSG00000070348	Ccnd1	-0.449252	0.0158044
ENSMUSG00000092609	Gm20481	-0.448405	0.0210306
ENSMUSG00000092897	Gm23812	-0.448005	0.0200242
ENSMUSG00000020099	Unc5b	-0.444666	0.0282597
ENSMUSG00000038119	Cdon	-0.444297	0.00149094
ENSMUSG00000049119	Fam110b	-0.443747	0.0404295
ENSMUSG00000041779	Tram2	-0.443286	0.00663724
ENSMUSG00000007888	Crlf1	-0.442186	0.0207957
ENSMUSG00000052957	Gas1	-0.441752	0.0202159
ENSMUSG00000057751	Megf6	-0.439609	0.0442237
ENSMUSG00000057280	Musk	-0.435703	0.0396545
ENSMUSG00000087135	Gm16096	-0.434588	0.0216958
ENSMUSG00000029765	Plxna4	-0.433433	0.0171824
ENSMUSG00000008348	Ubc	-0.433181	0.0175955
ENSMUSG00000024440	Pcdh12	-0.431486	0.0242713
ENSMUSG00000026814	Eng	-0.430866	0.00277218
ENSMUSG00000091971	Hspa1a	-0.430162	0.0166915
ENSMUSG00000042035	Igsf3	-0.425833	0.00725722
ENSMUSG00000031502	Col4a1	-0.425108	0.018179
ENSMUSG00000062960	Kdr	-0.424822	0.0271149
ENSMUSG00000030351	Tspan11	-0.424454	0.0202159
ENSMUSG00000025007	Aldh18a1	-0.420132	0.00769034
ENSMUSG00000000555	Itga5	-0.420103	0.00210969
ENSMUSG00000063146	Clip2	-0.418443	0.0166338
ENSMUSG00000006800	Sulf2	-0.418111	0.0263181
ENSMUSG00000039208	Metrnl	-0.41729	0.00270502
ENSMUSG00000018507	Trpv2	-0.414194	0.0325902
ENSMUSG00000052713	Zfp608	-0.412579	0.0395309
ENSMUSG00000020169	Best3	-0.408507	0.0416732
ENSMUSG00000072612	Gm10382	-0.407041	0.018179
ENSMUSG00000086645	Gm15743	-0.399012	0.00284184
ENSMUSG00000031503	Col4a2	-0.398708	0.0193132
ENSMUSG00000050666	Vstm4	-0.397286	0.000386865
ENSMUSG00000059195	Gm12715	-0.396431	0.00553069
ENSMUSG00000038168	P3h2	-0.39618	0.0423121
ENSMUSG00000045594	Glb1	-0.395243	0.0446896
ENSMUSG00000023411	Nfatc4	-0.394874	0.0400843
ENSMUSG00000029580	Actb	-0.394633	0.00186018
ENSMUSG00000046598	Bdh1	-0.392249	0.00284184
ENSMUSG00000090958	Lrrc32	-0.391737	0.0051288
ENSMUSG00000029657	Hsph1	-0.390452	0.0113121
ENSMUSG00000002603	Tgfb1	-0.390445	0.0250323
ENSMUSG00000082953	Gm13217	-0.387377	0.0381347
ENSMUSG00000031661	Nkd1	-0.386755	0.0485065
ENSMUSG00000041313	Slc7a1	-0.3853	0.0132277
ENSMUSG00000109489	Gm7451	-0.384736	0.0479969
ENSMUSG00000083287	Idi1-ps1	-0.383007	0.0477065
ENSMUSG00000043889	Gm8399	-0.381969	0.00649725
ENSMUSG00000032220	Myo1e	-0.381029	0.0473305
ENSMUSG00000069662	Marcks	-0.380726	0.025271
ENSMUSG00000030782	Tgfb1i1	-0.380066	0.0192903
ENSMUSG00000035783	Acta2	-0.379493	0.00829499
ENSMUSG00000038587	Akap12	-0.378431	0.0281992
ENSMUSG00000029544	Cabp1	-0.374332	0.0479969
ENSMUSG00000034612	Chst11	-0.373905	0.0189839
ENSMUSG00000079470	Utp14b	-0.373809	0.0477065
ENSMUSG00000028194	Ddah1	-0.373739	0.0074239
ENSMUSG00000024378	Stard4	-0.373286	0.0110186
ENSMUSG00000027560	Dok5	-0.373104	0.0400843
ENSMUSG00000021990	Spata13	-0.372054	0.0202159
ENSMUSG00000029860	Zyx	-0.370515	0.0305457
ENSMUSG00000017009	Sdc4	-0.369496	0.00400391
ENSMUSG00000072941	Sod3	-0.368073	0.0477065
ENSMUSG00000020592	Sdc1	-0.366048	0.00712417
ENSMUSG00000097960	A330074K22Rik	-0.362843	0.0444018
ENSMUSG00000024737	Slc15a3	-0.362291	0.0326225
ENSMUSG00000093365	Gm22801	-0.362146	0.016231
ENSMUSG00000036225	Kctd1	-0.359067	0.00422843
ENSMUSG00000022500	Litaf	-0.3575	0.00663724
ENSMUSG00000035829	Ppp1r26	-0.356637	0.00259297
ENSMUSG00000062825	Actg1	-0.354719	0.00422843
ENSMUSG00000030352	Tspan9	-0.354291	0.0166338
ENSMUSG00000090207	4930524O07Rik	-0.353585	0.0473305
ENSMUSG00000071648	Rom1	-0.352438	0.00304803
ENSMUSG00000037408	Cnnm4	-0.350596	0.0202159
ENSMUSG00000021754	Map3k1	-0.349733	0.00289092
ENSMUSG00000105987	AI506816	-0.348809	0.011793
ENSMUSG00000021670	Hmgcr	-0.34793	0.00462402
ENSMUSG00000033039	Micall1	-0.345761	0.00386916
ENSMUSG00000095159	Tubb4b-ps1	-0.345759	0.00010489
ENSMUSG00000030315	Vgll4	-0.345623	0.00446439
ENSMUSG00000006342	Susd2	-0.345492	0.0231237
ENSMUSG00000040435	Ppp1r15a	-0.344754	0.023884
ENSMUSG00000082896	Gm5844	-0.343743	0.0110186
ENSMUSG00000037887	Dusp8	-0.343696	0.0168827
ENSMUSG00000032911	Cspg4	-0.342458	0.0128254
ENSMUSG00000029581	Fscn1	-0.341952	0.0450629
ENSMUSG00000027200	Sema6d	-0.339342	0.0285076
ENSMUSG00000026864	Hspa5	-0.338859	0.0110186
ENSMUSG00000032449	Slc25a36	-0.338673	0.0140846
ENSMUSG00000037419	Endod1	-0.33853	0.0431662
ENSMUSG00000037692	Ahdc1	-0.338527	0.011459
ENSMUSG00000026355	Mcm6	-0.337246	0.0486399
ENSMUSG00000022463	Srebf2	-0.336719	0.0130606
ENSMUSG00000032744	Heyl	-0.335283	0.0113725
ENSMUSG00000058258	Idi1	-0.334898	0.0186152
ENSMUSG00000025265	Fgd1	-0.334879	0.00663724
ENSMUSG00000026029	Casp8	-0.334543	0.0140057
ENSMUSG00000026482	Rgl1	-0.333659	0.00841994
ENSMUSG00000093264	Gm23419	-0.33363	0.0200242
ENSMUSG00000074978	Actg-ps1	-0.332864	0.0132277
ENSMUSG00000059401	Mamld1	-0.331904	0.0358688
ENSMUSG00000092650	Gm25241	-0.331511	0.0431662
ENSMUSG00000039697	Ncoa7	-0.331383	0.022389
ENSMUSG00000103072	Gm37905	-0.330658	0.00117915
ENSMUSG00000040511	Pvr	-0.330407	0.0240786
ENSMUSG00000045934	Mtmr11	-0.330264	0.0276195
ENSMUSG00000032575	Manf	-0.329168	0.00663724
ENSMUSG00000005103	Wdr1	-0.328673	0.0201217
ENSMUSG00000027381	Bcl2l11	-0.328211	0.0420702
ENSMUSG00000035891	Cerk	-0.32533	0.0042707
ENSMUSG00000019947	Arid5b	-0.324726	0.011793
ENSMUSG00000018068	Ints2	-0.321527	0.0345688
ENSMUSG00000022620	Arsa	-0.319826	0.0326705
ENSMUSG00000043251	Exoc3l	-0.319797	0.0477065
ENSMUSG00000097204	Gm17690	-0.314342	0.011984
ENSMUSG00000031790	Mmp15	-0.314262	0.0149566
ENSMUSG00000034006	Slc66a2	-0.313344	0.0477911
ENSMUSG00000071176	Arhgef10	-0.31053	0.00875836
ENSMUSG00000019823	Mical1	-0.309446	0.0479969
ENSMUSG00000034110	Kctd7	-0.308849	0.0229571
ENSMUSG00000061353	Cxcl12	-0.307659	0.0223393
ENSMUSG00000040721	Zfhx2	-0.307572	0.0176166
ENSMUSG00000025534	Gusb	-0.307154	0.00106565
ENSMUSG00000019916	P4ha1	-0.304177	0.0306305
ENSMUSG00000110547	Gm29773	-0.303302	0.0363499
ENSMUSG00000034751	Mast4	-0.301699	0.0241904
ENSMUSG00000033029	1700088E04Rik	-0.298978	0.0250678
ENSMUSG00000071076	Jund	-0.298913	0.0430072
ENSMUSG00000042487	Leo1	-0.297475	0.00106565
ENSMUSG00000051495	Irf2bp2	-0.297072	0.0279967
ENSMUSG00000041025	Iffo2	-0.296329	0.0136852
ENSMUSG00000053460	Ggcx	-0.296175	0.00261979
ENSMUSG00000048285	Frmd6	-0.295737	0.0011547
ENSMUSG00000021994	Wnt5a	-0.294041	0.0376029
ENSMUSG00000052105	Mtcl1	-0.294021	0.0317813
ENSMUSG00000046562	Unc119b	-0.293715	0.0192328
ENSMUSG00000035914	Cd276	-0.29318	0.0196771
ENSMUSG00000032115	Hyou1	-0.29288	0.0014761
ENSMUSG00000032724	Abtb2	-0.290808	0.0490797
ENSMUSG00000008398	Elk3	-0.289236	0.00109556
ENSMUSG00000031480	Thsd1	-0.288643	0.0400843
ENSMUSG00000021703	Serinc5	-0.288021	0.015566
ENSMUSG00000040260	Daam2	-0.287111	0.0481707
ENSMUSG00000030082	Sec61a1	-0.286996	0.00810847
ENSMUSG00000030403	Vasp	-0.28567	0.0166915
ENSMUSG00000031604	Msmo1	-0.284032	0.0371806
ENSMUSG00000036752	Tubb4b	-0.282145	0.00210969
ENSMUSG00000038143	Stox2	-0.282112	0.00850624
ENSMUSG00000002233	Rhoc	-0.281916	0.0333844
ENSMUSG00000090035	Galnt4	-0.279544	0.025609
ENSMUSG00000023079	Gtf2ird1	-0.279445	0.000907701
ENSMUSG00000070462	Tlnrd1	-0.278734	0.0312042
ENSMUSG00000048058	Ldlrad3	-0.277902	0.0317813
ENSMUSG00000092907	Mir5132	-0.277666	0.0306305
ENSMUSG00000042734	Ttc9	-0.277362	0.0490797
ENSMUSG00000017756	Slc12a7	-0.274899	0.0400843
ENSMUSG00000029238	Clock	-0.274135	0.0139702
ENSMUSG00000044864	Ankrd50	-0.271835	0.0229609
ENSMUSG00000026558	Uck2	-0.270374	0.0345928
ENSMUSG00000079499	6530402F18Rik	-0.268543	0.0363406
ENSMUSG00000035900	Gramd4	-0.268145	0.00649725
ENSMUSG00000028974	Dffa	-0.267904	0.0288224
ENSMUSG00000026836	Acvr1	-0.267588	0.0444218
ENSMUSG00000009013	Dynll1	-0.266724	0.0234015
ENSMUSG00000027663	Zmat3	-0.265089	0.044087
ENSMUSG00000048707	Tprn	-0.264104	0.0490797
ENSMUSG00000020486	Septin4	-0.264102	0.0475295

## Sheet: SOL_DEgenes_up
Gene	Symbol	log2FoldChange	p_val_adj
ENSMUSG00000112850	Gm9176	1.83421	0.00180618
ENSMUSG00000038550	Ciart	1.65769	0.000105154
ENSMUSG00000002910	Arrdc2	1.43327	0.00649725
ENSMUSG00000055866	Per2	1.42232	0.0038844
ENSMUSG00000027419	Pcsk2	1.41175	0.000163212
ENSMUSG00000059824	Dbp	1.23177	2.08542e-05
ENSMUSG00000026787	Gad2	1.11083	3.1739e-05
ENSMUSG00000021700	Rab3c	0.985594	0.011793
ENSMUSG00000085944	1700003D09Rik	0.97963	0.00149094
ENSMUSG00000058740	Kcnt1	0.967053	0.0171425
ENSMUSG00000020599	Rgs9	0.947711	0.00979074
ENSMUSG00000016346	Kcnq2	0.940925	0.00270502
ENSMUSG00000028957	Per3	0.937428	5.97117e-06
ENSMUSG00000031725	Ces1f	0.935656	0.0425646
ENSMUSG00000070880	Gad1	0.932595	0.00259297
ENSMUSG00000030854	Ptpn5	0.926357	0.00562644
ENSMUSG00000004892	Bcan	0.921922	0.0430592
ENSMUSG00000022055	Nefl	0.921012	0.0402237
ENSMUSG00000056553	Ptprn2	0.918242	0.0278464
ENSMUSG00000055022	Cntn1	0.904592	0.00765134
ENSMUSG00000044349	Snhg11	0.898964	0.0018107
ENSMUSG00000002341	Ncan	0.897983	0.018179
ENSMUSG00000062044	Lmtk3	0.890674	0.0072075
ENSMUSG00000020932	Gfap	0.86364	0.00254283
ENSMUSG00000028785	Hpca	0.863438	9.77957e-05
ENSMUSG00000077564	Gm23202	0.862382	0.018179
ENSMUSG00000003949	Hlf	0.85099	6.52017e-05
ENSMUSG00000035864	Syt1	0.8411	0.00388789
ENSMUSG00000025766	D3Ertd751e	0.821004	0.0011547
ENSMUSG00000018865	Sult4a1	0.819751	0.032959
ENSMUSG00000032517	Mobp	0.816493	0.00220592
ENSMUSG00000089635	Gm16559	0.810855	0.00341747
ENSMUSG00000031428	Zcchc18	0.806219	0.0231237
ENSMUSG00000061718	Ppp1r1b	0.803098	6.52017e-05
ENSMUSG00000034156	Tspoap1	0.802173	0.025271
ENSMUSG00000061911	Myt1l	0.779868	0.022389
ENSMUSG00000033615	Cplx1	0.776137	0.0166338
ENSMUSG00000074207	Adh1	0.770403	0.0110912
ENSMUSG00000005089	Slc1a2	0.766941	0.000531489
ENSMUSG00000060371	Caln1	0.765923	0.00252396
ENSMUSG00000058589	Anks1b	0.758349	0.00613569
ENSMUSG00000020524	Gria1	0.744527	0.00562644
ENSMUSG00000037771	Slc32a1	0.743716	0.0486429
ENSMUSG00000033981	Gria2	0.742882	0.00673953
ENSMUSG00000092171	4833427F10Rik	0.734864	0.00440146
ENSMUSG00000038594	Cep85l	0.733635	0.0315927
ENSMUSG00000022619	Mapk8ip2	0.727417	0.00186208
ENSMUSG00000104030	5330406M23Rik	0.717526	0.0370355
ENSMUSG00000010086	Rnf112	0.707447	0.0427809
ENSMUSG00000111892	Gm47641	0.706517	0.0486429
ENSMUSG00000061601	Pclo	0.697076	0.0400843
ENSMUSG00000024268	Celf4	0.693896	0.0014761
ENSMUSG00000061576	Dpp6	0.687423	0.0114173
ENSMUSG00000068696	Gpr88	0.684896	0.00269983
ENSMUSG00000033633	Clec18a	0.675284	0.0110186
ENSMUSG00000015312	Gadd45b	0.669127	0.011793
ENSMUSG00000057342	Sphk2	0.665766	5.97117e-06
ENSMUSG00000025576	Rbfox3	0.665262	0.0485065
ENSMUSG00000032936	Camkv	0.653597	0.00113778
ENSMUSG00000023032	Slc4a8	0.649833	0.0421158
ENSMUSG00000090223	Pcp4	0.646139	0.023884
ENSMUSG00000040907	Atp1a3	0.639078	0.0073159
ENSMUSG00000038393	Txnip	0.63866	0.0427468
ENSMUSG00000020297	Nsg2	0.635114	0.0132277
ENSMUSG00000000159	Igsf5	0.631119	0.0278464
ENSMUSG00000030310	Slc6a1	0.600724	0.0358688
ENSMUSG00000050122	Vwa3b	0.597487	0.00649725
ENSMUSG00000032010	Usp2	0.592623	0.0031124
ENSMUSG00000027273	Snap25	0.59015	0.0298447
ENSMUSG00000032174	Icam5	0.58864	0.0410818
ENSMUSG00000039629	Strip2	0.587392	0.0207288
ENSMUSG00000059213	Ddn	0.586236	0.000216984
ENSMUSG00000027210	Meis2	0.572637	0.0202159
ENSMUSG00000069372	Ctxn3	0.560083	0.0052058
ENSMUSG00000033502	Cdc14a	0.553676	0.0134458
ENSMUSG00000026473	Glul	0.545154	0.01821
ENSMUSG00000062372	Otof	0.542823	0.0234689
ENSMUSG00000083929	Gm10600	0.536233	0.0202159
ENSMUSG00000030711	Sult1a1	0.531962	0.0164739
ENSMUSG00000097375	6720427I07Rik	0.513044	0.0306305
ENSMUSG00000103030	E330011M16Rik	0.512904	0.000531489
ENSMUSG00000031517	Gpm6a	0.512318	0.0130606
ENSMUSG00000087259	2610035D17Rik	0.503972	0.0371806
ENSMUSG00000082100	Glns-ps1	0.498614	0.0466452
ENSMUSG00000095027	Gm24017	0.494298	0.0270102
ENSMUSG00000000632	Sez6	0.492552	0.0132277
ENSMUSG00000049225	Pdp1	0.488654	0.00284184
ENSMUSG00000090338	Gm17081	0.487389	0.0427809
ENSMUSG00000099227	Mir8114	0.486457	0.0395171
ENSMUSG00000095779	Gm2163	0.483422	0.0323484
ENSMUSG00000027559	Car3	0.479063	0.0145897
ENSMUSG00000022389	Tef	0.477774	0.000386865
ENSMUSG00000096983	2010015M23Rik	0.47255	0.0416732
ENSMUSG00000091542	Gm17167	0.470289	0.0363499
ENSMUSG00000021775	Nr1d2	0.467728	1.63596e-06
ENSMUSG00000090799	Klhl33	0.452338	0.0190203
ENSMUSG00000030256	Bhlhe41	0.445647	0.000536231
ENSMUSG00000085539	Gm15561	0.445643	0.00210969
ENSMUSG00000033318	Gstt2	0.443528	0.0128254
ENSMUSG00000045968	Teddm2	0.440134	0.0350898
ENSMUSG00000068742	Cry2	0.439774	0.00103912
ENSMUSG00000084781	D930015M05Rik	0.437412	0.0242332
ENSMUSG00000034353	Ramp1	0.434291	0.00270502
ENSMUSG00000108126	Gm43909	0.429837	0.0123862
ENSMUSG00000021903	Galnt15	0.429447	0.0441341
ENSMUSG00000095258	Gm2163	0.429046	0.0400843
ENSMUSG00000073879	Gm5859	0.427411	0.0325902
ENSMUSG00000030087	Klf15	0.425048	0.00829956
ENSMUSG00000000440	Pparg	0.42482	0.0400843
ENSMUSG00000079434	Neu2	0.424736	0.00663724
ENSMUSG00000026603	Smyd2	0.421981	0.0473305
ENSMUSG00000059895	Ptp4a3	0.411984	0.0014761
ENSMUSG00000028139	Riiad1	0.411263	0.0306305
ENSMUSG00000049791	Fzd4	0.41026	0.0166338
ENSMUSG00000025981	Coq10b	0.408469	0.00341747
ENSMUSG00000035948	Acss3	0.405396	0.018179
ENSMUSG00000064350	mt-Ty	0.400118	0.00186208
ENSMUSG00000064349	mt-Tc	0.399851	0.00180618
ENSMUSG00000053716	Dusp7	0.386841	0.00252898
ENSMUSG00000040170	Fmo2	0.383626	0.0469878
ENSMUSG00000034614	Pik3ip1	0.382434	0.0376029
ENSMUSG00000063821	Dupd1	0.381788	0.0080071
ENSMUSG00000063060	Sox7	0.381654	0.028749
ENSMUSG00000064347	mt-Ta	0.380493	0.00010633
ENSMUSG00000107655	Gm44220	0.378255	0.0446181
ENSMUSG00000048240	Gng7	0.373404	0.00478949
ENSMUSG00000064348	mt-Tn	0.369877	0.00144286
ENSMUSG00000025271	Pfkfb1	0.369459	0.0125337
ENSMUSG00000097354	2310001H17Rik	0.363618	0.0331906
ENSMUSG00000065460	Mir133a-2	0.356164	0.0350898
ENSMUSG00000031596	Slc7a2	0.352792	0.00486385
ENSMUSG00000064369	mt-Te	0.350708	0.0139702
ENSMUSG00000067455	H4c11	0.350524	0.0481061
ENSMUSG00000089996	Tmsb15b2	0.350165	0.0400843
ENSMUSG00000020623	Map2k6	0.347356	0.018179
ENSMUSG00000007877	Tcap	0.338579	2.1772e-05
ENSMUSG00000020847	Rph3al	0.336056	0.0271163
ENSMUSG00000074896	Ifit3	0.335231	0.0415092
ENSMUSG00000064346	mt-Tw	0.333393	0.00186208
ENSMUSG00000021846	Peli2	0.328937	0.0130606
ENSMUSG00000001156	Mxd1	0.323553	0.0145897
ENSMUSG00000056486	Chn1	0.320553	0.0202159
ENSMUSG00000034647	Ankrd12	0.31782	0.002866
ENSMUSG00000063558	Aox1	0.316752	0.00875836
ENSMUSG00000085793	Lin52	0.311161	0.000654311
ENSMUSG00000035828	Pim3	0.310259	0.0167686
ENSMUSG00000021087	Rtn1	0.305712	0.0403906
ENSMUSG00000033863	Klf9	0.304967	0.00496365
ENSMUSG00000026158	Ogfrl1	0.302588	0.00499259
ENSMUSG00000032878	Ccdc85a	0.302072	0.0234689
ENSMUSG00000027346	Gpcpd1	0.290912	0.0371806
ENSMUSG00000064359	mt-Tg	0.285587	0.0323484
ENSMUSG00000032411	Tfdp2	0.283262	0.0125388
ENSMUSG00000064368	mt-Nd6	0.276601	0.0326819
ENSMUSG00000033102	Cdc14b	0.276315	0.00673953
ENSMUSG00000030269	Mtmr14	0.271051	0.0114936
ENSMUSG00000033416	Gucd1	0.263775	0.0171332
ENSMUSG00000064372	mt-Tp	0.263494	0.022301
