# Supplementary material for: The MuSK-BMP pathway maintains myofiber size in slow muscle through regulation of Akt-mTOR signaling
Source: Skelet Muscle. 2024 Jan 3;14:1. doi: 10.1186/s13395-023-00329-9 (PMC10763067; doi:10.1186/s13395-023-00329-9)
Supplement: Supplementary file 2 — Additional file 2: Table S1. Differentially-expressed genes in WT and ∆Ig3-MuSK TA. Table S2. Differentially-expressed genes in WT and ∆Ig3-MuSK Soleus. Table S3. GO terms for ∆Ig3-MuSK soleus and TA. Table S4. Dysregulated Akt-mTOR pathway genes in the soleus compared to TA. Table S5. Atrogenes expression in WT and ∆Ig3-MuSK soleus and TA muscle. [file 13395_2023_329_MOESM2_ESM.zip › Table S3. Soleus _TA GO Pathway List REVISED 8-2023 SkM.xlsx]

## Sheet: Soleus GO Pathway List 0.05 FDR
Pathways	Direction	statistic	nGenes	adj.Pval	Genes
mRNA metabolic process	Down	-7.732	468	7.1e-11	Zmat2 Smg5 Srpk3 Sf3a1 Snrpd1 Srpk1 Ddx39 Pan2 Lsm2 Snrpb2 Prpf31 Dqx1 Rnmt Raver1 Rbm25 Prpf3 Dhx40 Ddx39b Cnot2 Snrpd3 Papolg Supt4a Cnot8 Luc7l3 Papola Ddx46 Samd4 Pspc1 Dcp1a Zcrb1 Ncbp2 Luc7l Snrpc Polr2d Iws1 Wdr33 Dhx16 Dcp2 Rbm22 Prpf19 Sf3b2 Trub1 Cdc73 Cwc22 Clp1 Cstf3 Snrpb Aar2 Rnpc3 Plrg1 Exosc3 Ncbp1 Pnrc2 Mrto4 Sfpq Sf3a3 Ssu72 Dhx15 Fip1l1 Snrnp35 Pus1 Cpsf4 Pan3 Luc7l2 Isy1 Wbp11…
ncRNA metabolic process	Down	-7.6741	384	9.1e-11	Nsun5 Nhp2 Rrp15 Pih1d1 Farsa Nob1 Emg1 Ddx56 Bud23 Rsl1d1 Vars Mettl16 Cars Thg1l Tsr3 Skiv2l2 Rrp7a Mrm1 Rars Pus10 Elac2 Ddx52 Polg2 Tsen54 Dtd2 1110008L16Rik Snapc1 Wdr37 Wars Fars2 2210016F16Rik Nsun2 Ngdn Tars Dcaf13 Pop1 Trmu Rrn3 Yars2 Aars2 Wdr46 Lars Srfbp1 Rps14 Rpp30 Trub1 Ints4 Rps24 Wdr12 Nop58 Osgepl1 Eprs Clp1 Nop10 Nat10 Nop56 Dtd1 Eif6 Gar1 Gatb Tars2 Rpf1 Rars2 Exosc3 Ncbp1 Nol…
Ribonucleoprotein complex biogenesis	Down	-7.5202	351	2e-10	Mcts1 Nsun5 Nhp2 Rrp15 Nom1 Srpk3 Sf3a1 Snrpd1 Pih1d1 Nob1 Ppan Emg1 Ddx56 Srpk1 Bud23 Rsl1d1 Aamp Rps18 Rpl10 Mettl16 Tsr3 Skiv2l2 Rrp7a Mrm1 Ltv1 Snrpd3 Ddx52 Nle1 Luc7l3 Wdr37 Mterf3 Nufip1 Ngdn Brix1 Dcaf13 Denr Luc7l Snrpc Polr2d Wdr46 Srfbp1 Rbm22 Rps14 Prpf19 Mrpl11 Rps24 Nop16 Wdr12 Nop58 Cdc73 Eif2d Nop10 Nat10 Nop56 Eif6 Aar2 Nmd3 Gar1 Rpf1 Exosc3 Nol6 Ebna1bp2 Mrto4 Zfp593 Utp11 Nol9 R…
mRNA processing	Down	-7.0577	381	2.3e-09	Zmat2 Srpk3 Sf3a1 Snrpd1 Srpk1 Ddx39 Lsm2 Snrpb2 Prpf31 Dqx1 Rnmt Raver1 Rbm25 Prpf3 Dhx40 Ddx39b Snrpd3 Papolg Supt4a Luc7l3 Papola Ddx46 Pspc1 Zcrb1 Ncbp2 Luc7l Snrpc Polr2d Iws1 Dhx16 Rbm22 Prpf19 Sf3b2 Cdc73 Cwc22 Clp1 Snrpb Aar2 Rnpc3 Plrg1 Ncbp1 Sfpq Sf3a3 Ssu72 Dhx15 Fip1l1 Snrnp35 Cpsf4 Luc7l2 Isy1 Wbp11 Snrpa1 Dhx32 Rbmx2 Cstf2 Nono Rbm41 Rbpms Txnl4b Sltm Sf3b3 Cpsf1 Lsm3 Dhx8 Raver2 Rn…
ncRNA processing	Down	-6.7042	282	3.3e-08	Nsun5 Nhp2 Rrp15 Pih1d1 Nob1 Emg1 Ddx56 Bud23 Rsl1d1 Mettl16 Thg1l Tsr3 Skiv2l2 Rrp7a Mrm1 Pus10 Elac2 Ddx52 Tsen54 1110008L16Rik Wdr37 2210016F16Rik Nsun2 Ngdn Dcaf13 Pop1 Trmu Aars2 Wdr46 Srfbp1 Rps14 Rpp30 Trub1 Ints4 Rps24 Wdr12 Nop58 Osgepl1 Clp1 Nop10 Nat10 Nop56 Eif6 Gar1 Rpf1 Exosc3 Ncbp1 Nol6 Nsun4 Ebna1bp2 Mrto4 Yrdc Utp11 Nol9 Trmt44 Mrpl1 Pop7 Bms1 Ddx47 Pop4 Mphosph10 Eri2 Thumpd1 Dk…
Ribosome biogenesis	Down	-6.4982	234	1.3e-07	Nsun5 Nhp2 Rrp15 Nom1 Pih1d1 Nob1 Ppan Emg1 Ddx56 Bud23 Rsl1d1 Aamp Rps18 Rpl10 Mettl16 Tsr3 Skiv2l2 Rrp7a Mrm1 Ltv1 Ddx52 Nle1 Wdr37 Mterf3 Ngdn Brix1 Dcaf13 Wdr46 Srfbp1 Rps14 Mrpl11 Rps24 Nop16 Wdr12 Nop58 Nop10 Nat10 Nop56 Eif6 Nmd3 Gar1 Rpf1 Exosc3 Nol6 Ebna1bp2 Mrto4 Zfp593 Utp11 Nol9 Ran Mrpl1 Rpl6 Malsu1 Bms1 Ddx47 Pop4 Mphosph10 Eri2 Mak16 Heatr3 Mphosph6 Nip7 Urb2 Rsl24d1 Dis3l Rpsa Pwp…
RNA splicing	Down	-6.1664	321	4e-07	Zmat2 Srpk3 Sf3a1 Snrpd1 Ddx23 Srpk1 Ddx39 Tep1 Lsm2 Snrpb2 Prpf31 Dqx1 Raver1 Rbm25 Ddx19a Prpf3 Dhx40 Ddx39b Snrpd3 Tsen54 Luc7l3 Dcaf4 Ddx46 Mterf3 Pspc1 Zcrb1 Ncbp2 Luc7l Snrpc Dhx16 Rbm22 Prpf19 Sf3b2 Mterf4 Cwc22 Clp1 Snrpb Aar2 Rnpc3 Plrg1 Ncbp1 Magoh Sfpq Sf3a3 Dhx15 Snrnp35 Luc7l2 Isy1 Wbp11 Snrpa1 Dhx32 Rbmx2 Nono Rbm41 Rbpms Txnl4b Ddx19b Sf3b3 Lsm3 Dhx8 Raver2 Tsen34 Rnf113a1 Dhx38 Rb…
Chromatin modification	Down	-5.8361	453	2e-06	Uhrf1 Dmap1 Eya4 Brms1l H2afy Ube2a Eya2 Tada2a Cdk1 Wdr82 Hr Eny2 Naa50 Iws1 Mbd2 Uhrf2 Men1 Tbl1x Eya1 Cdc73 Tada1 Elp4 Mrgbp Tbl1xr1 Eya3 Taf12 Padi2 Tada2b Msl3 Morf4l2 Sin3b Usp3 Jmjd1c Phf20 Sin3a Fbl Taf9b Msl3l2 Tada3 Taf9 Morf4l1 Msl2 Suds3 Ak6 Brms1 Ash2l Kdm1a Setd1a Kat2b Tgfb1 Myod1 Gata2 Gata3 Kdm6b Sirt1 Srebf1 Myocd Dnmt3a Per1 Aurkb Kat2a Kat6b Paxbp1 Map3k12 Satb1 Ubr2 Kdm4b Rin…
Mitochondrion organization	Down	-5.7627	486	2.7e-06	Hars Mrpl10 Mrpl2 Atg4d Timm44 Tomm40 Timm50 Tomm40l Taz Pam16 Slc25a5 Bik Mrps18c Supv3l1 Timm13 Polrmt Elac2 Timm22 Mipep Bnip3l Trmu Tomm22 Atg3 Ndufaf7 Grpel2 Timm21 Sdhaf2 Mrpl16 Atg2a Fundc1 Rb1cc1 Maip1 Hspd1 Coa5 Tfb2m Cox20 Yme1l1 Dnm1 Pmpca Mgme1 Mtfr1 Gfm1 Gatb Tars2 Rars2 Atg4c Ndufs5 Pink1 Mrps15 Tomm7 Grpel1 Uqcrc2 Timm17b Fundc2 Slc25a4 Atg12 Dnm2 Mrps17 Lars2 Lrrk2 Mrpl47 Mrpl23 O…
Modification-dependent macromolecule catabolic process	Down	-5.4562	463	1.3e-05	Rmnd5b Ube2c Psmc3 Rmnd5a Ranbp3 Btbd6 Ranbp2 Keap1 Btbd2 Cul3 Kbtbd4 Psmd4 Ranbp1 Snf8 Rnf114 Usp19 Ubxn11 Klhl3 Rnf166 Rnf5 Sqstm1 Lonrf3 Ube2a Psmd3 Psmd11 Gid4 Rnf145 Cops3 Tnfaip3 Btbd11 Cdc34 Erlec1 Rnf185 Klhl29 Ubxn2a Rnf144a Psmc5 Psmd12 Ube2g1 Cdc34b Psmc1 Psmd6 Psmc6 Rnf19a Sharpin Bfar Sdf2l1 Ube2j2 Park2 Ubr2 Cul2 Rnf138 Pcyox1l Ddb1 Btbd1 Tollip Btrc Arih1 Rnf165 Psmd13 Klhl20 Spopl…
RNA splicing via transesterification reactions	Down	-5.4041	211	1.9e-05	Zmat2 Srpk3 Sf3a1 Snrpd1 Ddx23 Srpk1 Ddx39 Lsm2 Snrpb2 Prpf31 Dqx1 Raver1 Rbm25 Prpf3 Dhx40 Ddx39b Snrpd3 Luc7l3 Ddx46 Pspc1 Zcrb1 Ncbp2 Luc7l Snrpc Dhx16 Rbm22 Prpf19 Sf3b2 Cwc22 Snrpb Aar2 Rnpc3 Plrg1 Ncbp1 Sfpq Sf3a3 Dhx15 Snrnp35 Luc7l2 Isy1 Wbp11 Snrpa1 Dhx32 Rbmx2 Nono Rbm41 Rbpms Txnl4b Sf3b3 Lsm3 Dhx8 Raver2 Rnf113a1 Dhx38 Rbm8a Bud31 Sart1 Prpf18 Snrpd2 Rbm7 Zrsr1 Lsm8 Rbm15 Gm8186 Gemin…
RNA splicing via transesterification reactions with bulged adenosine as nucleophile	Down	-5.3778	210	1.9e-05	Zmat2 Srpk3 Sf3a1 Snrpd1 Srpk1 Ddx39 Lsm2 Snrpb2 Prpf31 Dqx1 Raver1 Rbm25 Prpf3 Dhx40 Ddx39b Snrpd3 Luc7l3 Ddx46 Pspc1 Zcrb1 Ncbp2 Luc7l Snrpc Dhx16 Rbm22 Prpf19 Sf3b2 Cwc22 Snrpb Aar2 Rnpc3 Plrg1 Ncbp1 Sfpq Sf3a3 Dhx15 Snrnp35 Luc7l2 Isy1 Wbp11 Snrpa1 Dhx32 Rbmx2 Nono Rbm41 Rbpms Txnl4b Sf3b3 Lsm3 Dhx8 Raver2 Rnf113a1 Dhx38 Rbm8a Bud31 Sart1 Prpf18 Snrpd2 Rbm7 Zrsr1 Lsm8 Rbm15 Gm8186 Gemin4 Txnl…
mRNA splicing via spliceosome	Down	-5.3778	210	1.9e-05	Zmat2 Srpk3 Sf3a1 Snrpd1 Srpk1 Ddx39 Lsm2 Snrpb2 Prpf31 Dqx1 Raver1 Rbm25 Prpf3 Dhx40 Ddx39b Snrpd3 Luc7l3 Ddx46 Pspc1 Zcrb1 Ncbp2 Luc7l Snrpc Dhx16 Rbm22 Prpf19 Sf3b2 Cwc22 Snrpb Aar2 Rnpc3 Plrg1 Ncbp1 Sfpq Sf3a3 Dhx15 Snrnp35 Luc7l2 Isy1 Wbp11 Snrpa1 Dhx32 Rbmx2 Nono Rbm41 Rbpms Txnl4b Sf3b3 Lsm3 Dhx8 Raver2 Rnf113a1 Dhx38 Rbm8a Bud31 Sart1 Prpf18 Snrpd2 Rbm7 Zrsr1 Lsm8 Rbm15 Gm8186 Gemin4 Txnl…
Ribonucleoprotein complex subunit organization	Down	-5.3731	183	2.3e-05	Mcts1 Srpk3 Sf3a1 Snrpd1 Pih1d1 Ppan Srpk1 Rpl10 Rrp7a Snrpd3 Nle1 Luc7l3 Mterf3 Nufip1 Brix1 Denr Luc7l Snrpc Polr2d Rbm22 Rps14 Prpf19 Mrpl11 Cdc73 Eif2d Eif6 Aar2 Rpf1 Mrto4 Rpl6 Luc7l2 Isy1 Txnl4b Ddx6 Rsl24d1 Rpsa Atxn2l Pwp2 Lsm3 Shq1 Abt1 Rps27l Rpf2 Rpl12 Edc3 Sart1 Prpf18 Eif4h Snrpd2 Rps19 Pelo Mcts2 Patl1 Gemin4 Rps27rt Rps10 Txnl4a Mdn1 Gm10036 Rpl10-ps3 Rpl23a Rpl5 Eif4b Rpl11 Rps17 …
Ubiquitin-dependent protein catabolic process	Down	-5.3708	450	1.9e-05	Rmnd5b Ube2c Psmc3 Rmnd5a Ranbp3 Btbd6 Ranbp2 Keap1 Btbd2 Cul3 Kbtbd4 Psmd4 Ranbp1 Snf8 Rnf114 Usp19 Ubxn11 Klhl3 Rnf166 Rnf5 Sqstm1 Lonrf3 Ube2a Psmd3 Psmd11 Gid4 Rnf145 Cops3 Tnfaip3 Btbd11 Cdc34 Erlec1 Rnf185 Klhl29 Ubxn2a Rnf144a Psmc5 Psmd12 Ube2g1 Cdc34b Psmc1 Psmd6 Psmc6 Rnf19a Sharpin Bfar Sdf2l1 Ube2j2 Park2 Ubr2 Cul2 Rnf138 Ddb1 Btbd1 Tollip Btrc Arih1 Rnf165 Psmd13 Klhl20 Spopl Anapc2 …
tRNA metabolic process	Down	-5.3664	144	3e-05	Farsa Vars Cars Thg1l Rars Pus10 Elac2 Polg2 Tsen54 Dtd2 1110008L16Rik Wars Fars2 2210016F16Rik Nsun2 Tars Pop1 Trmu Yars2 Aars2 Lars Rpp30 Trub1 Osgepl1 Eprs Clp1 Nat10 Dtd1 Gatb Tars2 Rars2 Exosc3 Nsun4 Yrdc Trmt44 Pop7 Gars Tarsl2 Thumpd1 Gtf3c1 Trmt13 Lars2 Tsen34 Fdxacb1 Iars Trmt112 Vars2 Exosc2 Mars Tsen2 Mars2 Ctu2 Pusl1 Zbtb8os Sars Sars2 Lcmt2 Tarbp1 Alkbh8 Pus1 Pus3 Trpt1 Pop5 Hars Rtc…
Modification-dependent protein catabolic process	Down	-5.3517	457	1.9e-05	Rmnd5b Ube2c Psmc3 Rmnd5a Ranbp3 Btbd6 Ranbp2 Keap1 Btbd2 Cul3 Kbtbd4 Psmd4 Ranbp1 Snf8 Rnf114 Usp19 Ubxn11 Klhl3 Rnf166 Rnf5 Sqstm1 Lonrf3 Ube2a Psmd3 Psmd11 Gid4 Rnf145 Cops3 Tnfaip3 Btbd11 Cdc34 Erlec1 Rnf185 Klhl29 Ubxn2a Rnf144a Psmc5 Psmd12 Ube2g1 Cdc34b Psmc1 Psmd6 Psmc6 Rnf19a Sharpin Bfar Sdf2l1 Ube2j2 Park2 Ubr2 Cul2 Rnf138 Pcyox1l Ddb1 Btbd1 Tollip Btrc Arih1 Rnf165 Psmd13 Klhl20 Spopl…
rRNA metabolic process	Down	-5.2382	169	4.3e-05	Nsun5 Nhp2 Rrp15 Pih1d1 Nob1 Emg1 Ddx56 Bud23 Rsl1d1 Mettl16 Tsr3 Skiv2l2 Rrp7a Mrm1 Ddx52 Wdr37 Ngdn Dcaf13 Wdr46 Srfbp1 Rps14 Rps24 Wdr12 Nop58 Nop10 Nat10 Nop56 Eif6 Gar1 Rpf1 Exosc3 Nol6 Ebna1bp2 Mrto4 Utp11 Nol9 Mrpl1 Bms1 Ddx47 Pop4 Mphosph10 Eri2 Mak16 Mphosph6 Dis3l Rpsa Pwp2 Dis3 Wdr3 Noc4l Eri3 Exosc4 Utp6 Abt1 Nop14 Rps16 Wdr36 Tsr1 Rpf2 Trmt112 Rps21 Sart1 Exosc2 Tbl3 Rrp9 Pelo Rpl7 F…
Ribonucleoprotein complex assembly	Down	-5.2219	175	4.3e-05	Mcts1 Srpk3 Sf3a1 Snrpd1 Pih1d1 Ppan Srpk1 Rpl10 Rrp7a Snrpd3 Nle1 Luc7l3 Mterf3 Nufip1 Brix1 Denr Luc7l Snrpc Polr2d Rbm22 Rps14 Prpf19 Mrpl11 Cdc73 Eif2d Eif6 Aar2 Rpf1 Mrto4 Rpl6 Luc7l2 Isy1 Txnl4b Ddx6 Rsl24d1 Rpsa Atxn2l Pwp2 Lsm3 Shq1 Abt1 Rps27l Rpf2 Rpl12 Edc3 Sart1 Prpf18 Eif4h Snrpd2 Rps19 Mcts2 Patl1 Gemin4 Rps27rt Rps10 Txnl4a Mdn1 Gm10036 Rpl10-ps3 Rpl23a Rpl5 Eif4b Rpl11 Rps17 Rps15…
rRNA processing	Down	-5.1433	165	6.2e-05	Nsun5 Nhp2 Rrp15 Pih1d1 Nob1 Emg1 Ddx56 Bud23 Rsl1d1 Mettl16 Tsr3 Skiv2l2 Rrp7a Mrm1 Ddx52 Wdr37 Ngdn Dcaf13 Wdr46 Srfbp1 Rps14 Rps24 Wdr12 Nop58 Nop10 Nat10 Nop56 Eif6 Gar1 Rpf1 Exosc3 Nol6 Ebna1bp2 Mrto4 Utp11 Nol9 Mrpl1 Bms1 Ddx47 Pop4 Mphosph10 Eri2 Mak16 Mphosph6 Dis3l Rpsa Pwp2 Dis3 Wdr3 Noc4l Eri3 Exosc4 Utp6 Abt1 Nop14 Rps16 Wdr36 Tsr1 Rpf2 Trmt112 Rps21 Sart1 Exosc2 Tbl3 Rrp9 Rpl7 Fbl Rp…
Histone modification	Down	-5.0474	375	6e-05	Dmap1 Eya4 Brms1l H2afy Ube2a Eya2 Tada2a Cdk1 Wdr82 Hr Eny2 Naa50 Iws1 Men1 Tbl1x Eya1 Cdc73 Tada1 Elp4 Mrgbp Tbl1xr1 Eya3 Taf12 Padi2 Tada2b Msl3 Morf4l2 Sin3b Usp3 Jmjd1c Phf20 Sin3a Fbl Taf9b Msl3l2 Tada3 Taf9 Morf4l1 Msl2 Suds3 Ak6 Brms1 Ash2l Kdm1a Setd1a Kat2b Uhrf1 Tgfb1 Myod1 Gata2 Gata3 Kdm6b Sirt1 Srebf1 Myocd Per1 Aurkb Kat2a Kat6b Paxbp1 Map3k12 Satb1 Ubr2 Kdm4b Ring1 Kdm5c Cbx8 Rnf2…
RNA localization	Down	-5.0103	155	0.0001	Smg5 Ranbp3 Ranbp2 Ddx39 Ranbp1 Ddx39b Gle1 Nup85 Nup153 Eny2 Fyttd1 Polr2d Iws1 Thoc3 Nop10 Exosc3 Ncbp1 Nol6 Rbmx2 Mthfsd Rpsa Xpot Smg6 Pcid2 Exosc2 Prpf18 Nup133 Nup88 Alkbh5 Smg7 Nup188 Nup107 Pom121 Thoc7 Zc3h3 BC005561 Tomm20 Gm28038 Nup62 Phax Nxf1 Khdrbs1 Nxt1 Stau1 Poldip3 Nup160 Npm1 Casc3 Chtop Nhp2 Mcm3ap Cct3 Nup214 Supt6 Prpf6 Akap8l Pih1d1 Ruvbl2 Slbp Hnrnpa2b1 Tpr Khsrp Cct4 Nutf…
DNA repair	Down	-4.8808	373	0.00012	Cdc45 Smarcb1 Gtf2h4 Ercc1 Pola1 Pole Eya4 Ube2a Eya2 Rad51d Rev3l Cdk1 Hus1 Pole2 Mnat1 Xrcc3 Rad17 Gtf2h2 Rad1 Rad21 Ercc4 Parp3 Ddb1 Rad9a Pold4 Mus81 Apex2 Eya1 Dclre1c Rad51 Dclre1b Nbn Xpa Eya3 Xrcc2 Cdc7 Gtf2h3 Xpc Recql Rad18 Rps3 Gins4 Wrn Gins2 Fan1 Mnd1 Pds5b Fancd2 Tdg Apex1 Parp2 Rad9b Pold1 Eme1 Slx4 Nthl1 Swi5 Hmga1 Lig4 Rad51b Usp47 Dot1l Eme2 Cenps Ube2n Fign Hmga1b Alkbh1 Gm2043…
Protein polyubiquitination	Down	-4.4281	156	0.0012	Ube2c Rnf114 Ube2g2 Klhl3 Rnf166 Lonrf3 Ube2a Rnf145 Rnf144a Rnf19a Sharpin Ube2v2 Ube2j2 Rnf138 Arih1 Ube2t Klhl20 Rbck1 Rnf19b Ube2k Amfr Rnf125 Anapc10 Rnf144b Rnf122 Klhl42 Ankib1 Rnf152 Lonrf2 Rnf24 Rnf181 Znrf2 Rnf14 Ube2s Rnf217 Dzip3 Arih2 Ube2n Ube2v1 Gm20431 Chfr Ube2d1 Peli1 Fbxw11 Jade2 Ube2g1 Asb2 Rnf180 Mgrn1 Btrc Rnf41 Rnf165 Nmi Traf6 Ubox5 Itch Rnf115 Ube4b Hdac6 Rnf111 Fbxo22 Zn…
Nucleic acid phosphodiester bond hydrolysis	Down	-4.4198	186	0.0012	Nhp2 Ercc1 Dnase2a Nob1 Elac2 Dcp1a Pop1 Ercc4 Wdr33 Rpp30 Rad9a Clp1 Cstf3 Exosc3 Xpa Pnrc2 Nol9 Dffb Fip1l1 Mrpl1 Cpsf4 Pop7 Bms1 Eri2 Cstf2 Rpsa Eri3 Cpsf1 Abt1 Tsr1 Rad9b Edc3 Rps21 Exosc2 Pnrc1 Pcf11 Dcp1b Cstf2t Rrs1 Cidea Ago2 Dna2 Nthl1 Zc3h12a Smg5 Snd1 Mov10 Bax Pan2 Dnase1 Pola1 Pole Tnfrsf22 Tsen15 Endog Exosc10 G3bp1 Dnase1l1 Polr2i Rev3l Enpp3 Cnot2 Cnot6 Rad50 Pnpt1 Cnot8 Rnaseh1 E…
Macroautophagy	Down	-4.392	148	0.0014	Atg4d Nprl2 Sqstm1 Nbr1 Nprl3 Atg2a Fyco1 Rb1cc1 Pikfyve Lrsam1 Trp53inp1 Atg4c Pik3r4 Trappc8 Lrrk2 Atg101 Atg9b Trp53inp2 Atg2b Emc6 Atg16l2 Lix1 D17Wsu92e Atg4a Atg4a-ps Cdc37 Sirt1 Prkaa2 Hk2 Tsc2 Pafah1b2 Supt5 Ralb Rab23 Ubqln1 Ubqln4 Pip4k2b Phf23 Atp6v0a1 Dcn Rab1a Scfd1 Sptlc2 Pacs2 Sptlc1 Bnip3l Retreg1 Snap29 Park2 Tbc1d5 Wac Rab1b Pip4k2c Atg4b Optn Pip4k2a Tsc1 Atg13 Vps16 Map1lc3a V…
RNA modification	Down	-4.386	108	0.0018	Nsun5 Nhp2 Emg1 Bud23 Mettl1 Rnmt Mettl16 Mrm1 Pus10 2210016F16Rik Nsun2 Trmu Aars2 Lrpprc Trub1 Nop58 Osgepl1 Nsun6 Nop10 Nat10 Nop56 Gar1 Nsun4 Yrdc Trmt44 Mrpl1 Pus1 Thumpd1 Dkc1 Pus3 Pus7l Trmt13 Trmt112 Alkbh5 Fbl Ctu2 Nsun3 Pusl1 Pus7 Wtap Lcmt2 Tarbp1 Dnajb11 Adarb1 Alkbh8 Adar Mettl14 Apobec1 Apobec2 Fto Trmt1 Qtrt1 Trmt10a Cdkal1 Dus3l Gtpbp3 Thg1l Naf1 Adat2 Dus4l Ftsj3 Dimt1 Mettl3 Qtr…
Golgi vesicle transport	Down	-4.2643	186	0.002	Trappc6a Tmem115 Stx5a Gosr1 Rbsn Tex261 Vps54 Rab1a Gosr2 Trappc6b Golga5 Golph3 Dopey2 Vps52 Vps51 Rab1b Yif1a Vti1a Ccdc93 Klhl12 Copa Optn Klhl20 Tbc1d20 Atp9a Sec22b Rer1 Stx18 Nrbp1 Uso1 Exoc4 Yif1b Rab6a Copb1 Cog4 Cog8 Cog2 Trappc4 Zw10 Copb2 Rab6b Trappc8 Sec22a Snx2 Cog5 Exoc1 Atp8a1 Dnajc28 Rabif Cux2 Preb Sys1 Trappc1 Cope Tgoln1 Exoc5 Ddhd2 Sec22c Mppe1 Ap1ar Ier3ip1 Gm20458 1190002N…
Vacuole organization	Down	-4.2498	167	0.0021	Atg4d Vps4b Nprl2 Rbsn Nprl3 Atg2a Pi4k2a Fyco1 Pikfyve Lrsam1 Trp53inp1 Atg4c Pi4k2b Vps4a Vps11 Trappc8 Vps18 Washc4 Plekhj1 Lrrk2 Atg101 Atg9b Trp53inp2 Vps41 Atg2b Fam109a Emc6 Atg16l2 Lix1 Atg4a Atg4a-ps Rab5b Rab5c Ralb Rab23 Rab11a Chmp2b Ubqln1 Ubqln4 Abca1 Pip4k2b Phf23 Lyst Snx3 Rab1a Scfd1 Pacs2 Snap29 Park2 Rab1b Pip4k2c Gaa Als2 Atg4b Pip4k2a Dnm1 Atg13 Vps39 Usp8 Vps16 Rab22a Map1lc…
Establishment of RNA localization	Down	-4.2451	127	0.0023	Smg5 Ranbp3 Ranbp2 Ddx39 Ranbp1 Ddx39b Gle1 Nup85 Nup153 Eny2 Fyttd1 Polr2d Iws1 Thoc3 Ncbp1 Nol6 Rbmx2 Rpsa Xpot Smg6 Pcid2 Nup133 Nup88 Alkbh5 Smg7 Nup188 Nup107 Pom121 Thoc7 Zc3h3 BC005561 Tomm20 Gm28038 Nup62 Phax Nxf1 Khdrbs1 Nxt1 Poldip3 Nup160 Npm1 Chtop Mcm3ap Nup214 Supt6 Akap8l Slbp Hnrnpa2b1 Tpr Khsrp Nutf2 Ddx19a Nup50 Myo1c Srsf1 Xpo1 Pnpt1 Ncbp3 Zfp36l1 Xpo7 Nup155 Pabpn1 Hsf1 Sidt1…
Nucleic acid transport	Down	-4.2053	125	0.0026	Smg5 Ranbp3 Ranbp2 Ddx39 Ranbp1 Ddx39b Gle1 Nup85 Nup153 Eny2 Fyttd1 Polr2d Iws1 Thoc3 Ncbp1 Nol6 Rbmx2 Rpsa Xpot Smg6 Pcid2 Nup133 Nup88 Alkbh5 Smg7 Nup188 Nup107 Pom121 Thoc7 Zc3h3 BC005561 Tomm20 Gm28038 Nup62 Phax Nxf1 Khdrbs1 Nxt1 Poldip3 Nup160 Npm1 Chtop Mcm3ap Nup214 Supt6 Akap8l Slbp Hnrnpa2b1 Tpr Khsrp Nutf2 Ddx19a Nup50 Myo1c Srsf1 Xpo1 Pnpt1 Ncbp3 Zfp36l1 Xpo7 Nup155 Pabpn1 Hsf1 Sidt1…
RNA transport	Down	-4.2053	125	0.0026	Smg5 Ranbp3 Ranbp2 Ddx39 Ranbp1 Ddx39b Gle1 Nup85 Nup153 Eny2 Fyttd1 Polr2d Iws1 Thoc3 Ncbp1 Nol6 Rbmx2 Rpsa Xpot Smg6 Pcid2 Nup133 Nup88 Alkbh5 Smg7 Nup188 Nup107 Pom121 Thoc7 Zc3h3 BC005561 Tomm20 Gm28038 Nup62 Phax Nxf1 Khdrbs1 Nxt1 Poldip3 Nup160 Npm1 Chtop Mcm3ap Nup214 Supt6 Akap8l Slbp Hnrnpa2b1 Tpr Khsrp Nutf2 Ddx19a Nup50 Myo1c Srsf1 Xpo1 Pnpt1 Ncbp3 Zfp36l1 Xpo7 Nup155 Pabpn1 Hsf1 Sidt1…
TRNA processing	Down	-4.1897	94	0.0032	Thg1l Pus10 Elac2 Tsen54 1110008L16Rik 2210016F16Rik Nsun2 Pop1 Trmu Aars2 Rpp30 Trub1 Osgepl1 Clp1 Nat10 Nsun4 Yrdc Trmt44 Pop7 Thumpd1 Trmt13 Tsen34 Trmt112 Tsen2 Ctu2 Pusl1 Zbtb8os Lcmt2 Tarbp1 Alkbh8 Pus1 Pus3 Trpt1 Pop5 Rtcb Trmt1 Qtrt1 Trmt10a Cdkal1 Mettl1 Dus3l Gtpbp3 Trnt1 Tsen15 Lage3 Adat2 Dus4l Rpp40 Fars2 Rtraf Qtrt2 Rpp14 Wdr4 Rpp21 Dus1l Nsun6 Trdmt1 Cdk5rap1 Trmo Ikbkap Trit1 Ptcd…
RNA phosphodiester bond hydrolysis	Down	-4.1791	104	0.0032	Nhp2 Nob1 Elac2 Pop1 Wdr33 Rpp30 Clp1 Cstf3 Exosc3 Nol9 Fip1l1 Mrpl1 Cpsf4 Pop7 Bms1 Eri2 Cstf2 Rpsa Eri3 Cpsf1 Abt1 Tsr1 Rps21 Exosc2 Pcf11 Cstf2t Rrs1 Ago2 Zc3h12a Smg5 Mov10 Pan2 Tnfrsf22 Tsen15 Exosc10 Polr2i Cnot2 Cnot6 Pnpt1 Cnot8 Rnaseh1 Ern1 Tsen54 1110008L16Rik Rpp40 Rnaseh2b Drosha Rida Endou Parn Dgcr8 Ncbp2 Tmbim6 Noct Rpp14 Rrp36 Rpp21 Fen1 Lactb2 Mrpl44 Xrn2 Ncbp1 Toe1 Pan3 Pop4 Cno…
RNA catabolic process	Down	-4.1726	126	0.0029	Smg5 Snd1 Pan2 Skiv2l2 Supv3l1 Cnot2 Cnot8 Samd4 Dcp1a Polr2d Dcp2 Exosc3 Ncbp1 Pnrc2 Mrto4 Pan3 Dcps Dis3l Dis3 Exosc4 Cnot3 Cnot1 Lsm1 Smg6 Rbm8a Pcid2 Edc3 Exosc2 Prpf18 Pnrc1 Skiv2l Dcp1b Pelo Smg7 Upf2 Patl1 Exosc5 Polr2g Lsm5 Exosc6 Khsrp Zfp36l1 Oas2 Rc3h1 Zc3h12a Zfp36 Zfp36l2 Dis3l2 Zhx2 Smg9 Dhx34 Exosc10 Cnot6 Btg2 Pnpt1 Smg8 Nbas Ddx5 Rnaseh2b Drosha Pabpc1 Pop1 Eif3e Parn Ncbp2 Mtpap…
Peptidyl-lysine modification	Down	-4.0691	280	0.0032	Senp3 Dmap1 Tada2a Wdr82 Naa50 Senp5 Iws1 Men1 Tada1 Elp4 Mrgbp Taf12 Tada2b Nfatc2ip Msl3 Morf4l2 Setd6 Senp6 Phf20 Taf9b Msl3l2 Tada3 Senp8 Taf9 Setd3 Morf4l1 Msl2 Ak6 Rnf212b Ash2l Setd1a Loxl3 Kat2b Tgfb1 Pias4 Myod1 Gata2 Arnt Gata3 Sirt1 Hmg20b Sumo3 Myocd Sumo2 Per1 Kat2a Kat6b Senp2 Kdm4b Pias2 Sirt3 Eya1 Sumo1 Smyd2 Ash1l Pias3 Kdm4c Sirt4 Taf1 Mecp2 Pias1 Senp1 Kdm4a Piwil2 Twist1 Setd7…
Nuclear-transcribed mRNA catabolic process	Down	-4.0012	90	0.0061	Smg5 Pan2 Cnot2 Cnot8 Samd4 Dcp1a Polr2d Dcp2 Exosc3 Ncbp1 Pnrc2 Mrto4 Pan3 Dcps Exosc4 Cnot3 Cnot1 Lsm1 Smg6 Rbm8a Pcid2 Edc3 Exosc2 Prpf18 Pnrc1 Skiv2l Dcp1b Pelo Smg7 Upf2 Patl1 Exosc5 Polr2g Lsm5 Exosc6 Zfp36l1 Zc3h12a Zfp36 Zfp36l2 Smg9 Dhx34 Exosc10 Cnot6 Btg2 Smg8 Nbas Ddx5 Pabpc1 Eif3e Parn Ncbp2 Mtpap Etf1 Tnrc6c Eif4a3 Exosc9 Magoh Toe1 Magohb Smg1 Cnot7 Lsm4 Xrn1 Lsm3 Atm Rnps1 Lsm7 Up…
MRNA catabolic process	Down	-3.975	105	0.0061	Smg5 Pan2 Cnot2 Cnot8 Samd4 Dcp1a Polr2d Dcp2 Exosc3 Ncbp1 Pnrc2 Mrto4 Pan3 Dcps Exosc4 Cnot3 Cnot1 Lsm1 Smg6 Rbm8a Pcid2 Edc3 Exosc2 Prpf18 Pnrc1 Skiv2l Dcp1b Pelo Smg7 Upf2 Patl1 Exosc5 Polr2g Lsm5 Exosc6 Khsrp Zfp36l1 Rc3h1 Zc3h12a Zfp36 Zfp36l2 Zhx2 Smg9 Dhx34 Exosc10 Supv3l1 Cnot6 Btg2 Pnpt1 Smg8 Nbas Ddx5 Pabpc1 Eif3e Parn Ncbp2 Mtpap Etf1 Tnrc6c Eif4a3 Cnot9 Exosc9 Magoh Toe1 Ago3 Zc3hav1 …
Macromolecule methylation	Down	-3.8785	233	0.0064	Nsun5 Emg1 Bud23 Mettl1 Rnmt Mettl16 H2afy Mrm1 Wdr82 Nsun2 Iws1 Men1 Nsun6 Ntmt1 Nsun4 Trmt44 Lcmt1 Setd6 Trmt13 Trmt112 Mettl11b Fbl Nsun3 Setd3 Wtap Lcmt2 Tarbp1 Ash2l Setd1a Rab3b Dnmt1 Ctcf Ehmt2 Gata3 Rab3d Sirt1 Btg2 Dnmt3a Irf4 Paxbp1 Satb1 Kdm4b Smyd2 Pik3ca Ash1l Mettl14 Kdm4c Pax7 Ezh2 Mecp2 Carm1 Kdm4a Btg1 Ehmt1 Setd7 Jarid2 Suv39h1 Zfp335 Kmt5b Pygo2 Prdm9 Kdm3a Nsd2 Kmt5c Prmt7 Prm…
MRNA transport	Down	-3.8779	103	0.0076	Smg5 Ddx39 Ddx39b Gle1 Nup85 Eny2 Fyttd1 Polr2d Iws1 Thoc3 Ncbp1 Rbmx2 Smg6 Pcid2 Nup88 Alkbh5 Smg7 Nup107 Thoc7 Zc3h3 BC005561 Poldip3 Nup160 Chtop Mcm3ap Nup214 Supt6 Akap8l Ranbp2 Slbp Hnrnpa2b1 Tpr Khsrp Nutf2 Nxf1 Ddx19a Nup50 Myo1c Srsf1 Xpo1 Ncbp3 Zfp36l1 Xpo7 Nup155 Pabpn1 Hsf1 Ncbp2 Senp2 Srsf7 Lrpprc Thoc1 Hhex Alyref Eif4a3 Cpeb1 Ahctf1 Nup35 Magoh Ndc1 G3bp2 Igf2bp3 Nup210 Sec13 Tnks …
Nuclear export	Down	-3.8741	130	0.0072	Smg5 Ranbp3 Ranbp2 Ddx39 Ranbp1 Ddx39b Gle1 Ltv1 Nup85 Nup153 Xpo4 Xpo7 Eny2 Fyttd1 Polr2d Iws1 Thoc3 Uhmk1 Eif6 Nmd3 Ncbp1 Nol6 Zfp593 Ran Rbmx2 Rpsa Xpot Smg6 Pcid2 Nup133 Ranbp17 Nup88 Alkbh5 Smg7 Nup188 Nup107 Pom121 Thoc7 Abce1 Rrs1 Zc3h3 BC005561 Rasl2-9 Gm28038 Nup62 Phax Nxf1 Xpo1 Dnajc27 Gsk3b Hspa9 Ahcyl1 Txn1 Khdrbs1 Camk1 Nxt1 Egr2 Cchcr1 Poldip3 Sfn Nup160 Npm1 Xpo5 Frat1 Xpo6 Chtop …
DNA replication	Down	-3.84	211	0.0072	Cdc45 Top1mt Pola1 Pole Pold2 Pole2 Rfc4 Donson Rfc2 Parp3 Pola2 Pold4 Mus81 Cenpx Prim1 Orc4 Mgme1 Gins1 Rtfdc1 Orc5 Cdc7 Rfc5 Gins4 Gins2 Tipin Topbp1 Rfc3 Polq Parp2 Eme1 Orc3 Mcmbp Eme2 Cenps Polg2 Mcm2 Cdt1 Gmnn Helb Ctc1 Twnk Nasp Fgfr1 Kin Rtel1 Ciz1 Stn1 Trp53 Fhit Pdgfb Rpa1 Rac1 Nfix Dbf4 Tgfb1 Chaf1a Calr Slbp Mcm5 Igf1r Insr Cdc42 Id3 Nfib Nf2 Cdk9 Tbrg1 Rpa3 Cacybp Etaa1 Tnfaip1 Chtf…
Nucleobase-containing compound transport	Down	-3.8263	152	0.0079	Smg5 Slc25a42 Ranbp3 Ranbp2 Ddx39 Ranbp1 Slc35b4 Ddx39b Gle1 Nup85 Slc35b1 Nup153 Eny2 Slc25a17 Fyttd1 Polr2d Iws1 Thoc3 Ncbp1 Nol6 Rbmx2 Slc25a36 Rpsa Xpot Smg6 Pcid2 Nup133 Nup88 Alkbh5 Smg7 Nup188 Nup107 Pom121 Thoc7 Zc3h3 BC005561 Gm14085 Tomm20 Gm28038 Nup62 Phax Nxf1 Slc29a1 Slc29a2 Slc35d1 Khdrbs1 Nxt1 Poldip3 Nup160 Npm1 Chtop Mcm3ap Nup214 Supt6 Akap8l Slbp Hnrnpa2b1 Tpr Khsrp Nutf2 Ddx1…
Nucleobase-containing compound catabolic process	Down	-3.7883	208	0.0084	Smg5 Snd1 Dnase2a Pan2 Skiv2l2 Nudt4 Supv3l1 Cnot2 Cnot8 Samd4 Dcp1a Nudt3 Polr2d Dcp2 Exosc3 Ncbp1 Pnrc2 Mrto4 Cda Dffb Pan3 Dera Dcps Dis3l Dis3 Nudt15 Exosc4 Cnot3 Cnot1 Lsm1 Smg6 Rbm8a Pcid2 Edc3 Exosc2 Prpf18 Pnrc1 Skiv2l Dcp1b Pelo Smg7 Upf2 Patl1 Tatdn2 Exosc5 Polr2g Nudt10 Nudt11 Lsm5 Exosc6 Cant1 Khsrp Entpd2 Ada Mgat1 Upp1 Nt5c Zfp36l1 Pde4d Nudt12 Cidea Ahcy Pde4b Nudt9 Nudt7 Pde4a Nt5…
Extracellular matrix organization	Up	5.9372	179	8.2e-06	Egfl6 Tgfb1 Cd36 Has1 Nid1 Fbln1 Gfod2 Serac1 Adamtsl4 Vtn Pxdn Fbln5 Has2 Adamts20 Ccdc80 Smoc2 Vit Kazald1 Hsd17b12 Cyr61 Emilin1 Ibsp Eln Mfap5 Crispld2 Has3 Thsd4 Abi3bp Tgfbi Olfml2b Nepn Tgfb2 Npnt Vwa1 Egflam Ecm2 Olfml2a Ndnf Spock2 Adamts14 Tnfrsf11b Fap Hpn Col1a1 Ltbp2 Ddr1 Fgfr4 Nphs1 Hspa8 Myh11 Noxo1 Ctgf Ripk1 B4galt7 Lcp1 Rgcc Ripk3 Col2a1 App Hsp90ab1 Washc1 Lox Cflar Col5a2 Col3…
Extracellular structure organization	Up	5.9372	179	8.2e-06	Egfl6 Tgfb1 Cd36 Has1 Nid1 Fbln1 Gfod2 Serac1 Adamtsl4 Vtn Pxdn Fbln5 Has2 Adamts20 Ccdc80 Smoc2 Vit Kazald1 Hsd17b12 Cyr61 Emilin1 Ibsp Eln Mfap5 Crispld2 Has3 Thsd4 Abi3bp Tgfbi Olfml2b Nepn Tgfb2 Npnt Vwa1 Egflam Ecm2 Olfml2a Ndnf Spock2 Adamts14 Tnfrsf11b Fap Hpn Col1a1 Ltbp2 Ddr1 Fgfr4 Nphs1 Hspa8 Myh11 Noxo1 Ctgf Ripk1 B4galt7 Lcp1 Rgcc Ripk3 Col2a1 App Hsp90ab1 Washc1 Lox Cflar Col5a2 Col3…
Inflammatory response	Up	5.4738	403	4.1e-05	Bcl6b Relb Relt Tnfrsf22 Cd40 Ccl6 Ccl9 Ccl11 Cd180 Tnfrsf10b Ccl25 Tnfrsf21 Fas Tnfrsf25 Nfkb2 Pf4 Cxcl9 Cd27 Ltbr Setd6 Cx3cl1 Nradd Casp4 Tlr13 Ccl2 Tnfrsf23 Tlr8 C3ar1 Ripk2 Tnfrsf18 Tnfrsf14 C5ar1 Hrh1 Tnfrsf11b Ghrl Ccl19 Gm13304 Gm2564 Gm21541 Ccl21b Ccl21a Ccl21a Ccl21b Ccl21c Gm10591 Ccl21c Selenos Akt1 Nr1h3 Shpk Hnrnpa0 Ager Tnfaip3 Aoah Adipoq C1qtnf12 Scgb1a1 Il33 Rela Adam8 Stk39 Il…
Blood vessel morphogenesis	Up	5.1828	425	0.00014	Pgf Aggf1 Lrp5 Vegfb Vegfd Mmrn2 Esm1 Nrp1 Serpinf1 Col18a1 Wars2 Epha2 Mydgf Ctgf Ptprb Pecam1 Vash1 Fgf9 Zfpm2 Angpt1 Cela1 Tnfrsf12a Vegfa Hhex Adam8 Efna1 Sfrp2 Tgfa Tnmd Angpt2 Vegfc Jam3 Thy1 Hpse Tnni3 Fzd8 Lrg1 Fgf2 Asb4 Gpr4 S1pr1 Ccbe1 Scg2 Tcf4 Hmgb1 Ism1 Col4a3 Apoh Ngfr Fgf6 Itgb2 Alox12 Ccm2 Fap Acvrl1 Itga5 Krit1 Mmp14 Ramp2 Efnb2 Angptl4 Prkd1 Klf4 Hif3a Hspb1 Hmox1 Gata6 Ephb3 Te…
Taxis	Up	5.1281	353	0.00014	Pgf Ccl24 Kif5b Tnfrsf22 Ccl6 Ccl9 Ccl11 Ccl25 Vegfa Vegfb Plxna2 Pf4 Cxcl15 Cxcl9 Plxna1 Vegfd Vegfc Cx3cl1 Fez1 Ccl2 Tnfrsf23 Lyn Fes Fez2 Ccl19 Gm13304 Kif5a Gm2564 Gm21541 Ccl21b Ccl21a Ccl21a Ccl21b Ccl21c Gm10591 Ccl21c Snai2 Cdh4 Il16 Ephb3 Bmp7 Rarres2 Cxcl16 Nrcam Nup85 Ntn1 F2rl1 Fgf10 Wnt5a Wnt7b Cd74 Slit1 Ablim1 Adam8 Ccr1 Nrp1 Nfasc Ephb2 Sema3c Sema3a Dvl1 Spp1 Ccr9 Slit2 Ephb1 Ryk…
Chemotaxis	Up	5.1118	351	0.00014	Pgf Ccl24 Kif5b Tnfrsf22 Ccl6 Ccl9 Ccl11 Ccl25 Vegfa Vegfb Plxna2 Pf4 Cxcl15 Cxcl9 Plxna1 Vegfd Vegfc Cx3cl1 Fez1 Ccl2 Tnfrsf23 Lyn Fes Fez2 Ccl19 Gm13304 Kif5a Gm2564 Gm21541 Ccl21b Ccl21a Ccl21a Ccl21b Ccl21c Gm10591 Ccl21c Snai2 Cdh4 Il16 Ephb3 Bmp7 Rarres2 Cxcl16 Nrcam Nup85 Ntn1 F2rl1 Fgf10 Wnt5a Wnt7b Cd74 Slit1 Ablim1 Adam8 Ccr1 Nrp1 Nfasc Ephb2 Sema3c Sema3a Dvl1 Spp1 Ccr9 Slit2 Ephb1 Ryk…
Angiogenesis	Up	5.0087	355	0.00021	Pgf Aggf1 Vegfb Vegfd Mmrn2 Esm1 Nrp1 Serpinf1 Col18a1 Epha2 Mydgf Ctgf Ptprb Pecam1 Vash1 Fgf9 Angpt1 Cela1 Tnfrsf12a Vegfa Hhex Adam8 Efna1 Sfrp2 Tgfa Tnmd Angpt2 Vegfc Jam3 Thy1 Hpse Fzd8 Lrg1 Fgf2 Gpr4 S1pr1 Ccbe1 Scg2 Tcf4 Hmgb1 Ism1 Col4a3 Apoh Ngfr Fgf6 Itgb2 Alox12 Fap Acvrl1 Itga5 Krit1 Mmp14 Ramp2 Efnb2 Angptl4 Prkd1 Klf4 Hif3a Hspb1 Hmox1 Gata6 Ephb3 Tek Cdc42 Hdac5 Vav2 Hyal1 Gata2 Sa…
Positive regulation of locomotion	Up	4.9626	341	0.00023	Pgf Cxcl16 Vegfa Vegfb Pdgfc Pf4 Cxcl15 Cxcl9 Vegfd Vegfc Pdgfd Hmcn2 Snai2 Lgals9 Col18a1 Il16 Rarres2 Kitl Cbll1 Itgb3 Sema4d F2rl1 Fgf10 Dmtn Cd74 Ptp4a1 Sema6d Il1a Cyr61 Adgra2 Trf Map2k2 Ccl2 Fgf2 F2r Ccr2 Trim32 Spinkl Bcas3 Cxcl12 Ccl19 Bves Gm13306 Zfp703 Ccl27a Ccl21a Ccl27a Ccl21a Ccl27b Fer Alox12 Pdgfb Acvr1b Itga5 Sox9 Mmp14 Col1a1 Itga3 Akt1 Rac1 Tiam1 Tgfb1 Lamb1 Calr Stat5a Akt2 …
Positive regulation of cell motility	Up	4.8739	332	0.0003	Pgf Cxcl16 Vegfa Vegfb Pdgfc Pf4 Cxcl15 Cxcl9 Vegfd Vegfc Pdgfd Hmcn2 Snai2 Lgals9 Col18a1 Kitl Cbll1 Itgb3 Sema4d F2rl1 Fgf10 Dmtn Cd74 Ptp4a1 Sema6d Il1a Cyr61 Adgra2 Trf Map2k2 Ccl2 Fgf2 F2r Ccr2 Trim32 Spinkl Bcas3 Cxcl12 Gm13306 Zfp703 Ccl27a Ccl27a Ccl27b Fer Alox12 Pdgfb Acvr1b Itga5 Sox9 Mmp14 Col1a1 Itga3 Akt1 Rac1 Tiam1 Tgfb1 Lamb1 Calr Stat5a Akt2 Aqp1 Rab11a Ccl24 Hspb1 Igf1r Insr Kit…
Positive regulation of cellular component movement	Up	4.8634	338	0.0003	Pgf Cxcl16 Vegfa Vegfb Pdgfc Pf4 Cxcl15 Cxcl9 Vegfd Vegfc Pdgfd Hmcn2 Snai2 Lgals9 Col18a1 Kitl Cbll1 Itgb3 Sema4d F2rl1 Fgf10 Dmtn Cd74 Ptp4a1 Sema6d Il1a Cyr61 Pdpn Adgra2 Trf Map2k2 Ccl2 Fgf2 F2r Ccr2 Trim32 Spinkl Actn4 Bcas3 Cxcl12 Gm13306 Zfp703 Ccl27a Ccl27a Ccl27b Fer Alox12 Pdgfb Acvr1b Itga5 Sox9 Mmp14 Col1a1 Itga3 Akt1 Rac1 Tiam1 Tgfb1 Lamb1 Calr Stat5a Akt2 Aqp1 Rab11a Ccl24 Hspb1 Igf…
Chemical synaptic transmission	Up	4.7561	360	0.00036	Dlg3 Cacnb3 Stx1a Snap47 Chrne Pdzd11 Slc12a7 Slc12a4 Grm1 Slc6a4 Cacnb1 Chrna2 Snap29 Dlg1 Chrnd Chrna1 Slc12a6 Snap25 Snap23 Chrna4 Syt6 Chrnb2 Exoc4 Slc6a1 Fchsd2 Stx4a Stx1b Sytl4 Gpr19 Ptgdr2 Rims4 Npy1r Fchsd1 Chrnb1 Syt15 Stx3 Pcdhb19 Pcdhb12 Pcdhb14 Penk Pcdhb4 Pcdhb20 Pcdhb17 Gpr1 Pcdhb13 Ric3 Npy4r Pcdhb18 Syt12 Prokr1 Grm5 Doc2a Syt17 Unc13c Btbd9 Syt9 Pcdhb5 Gpr88 Syt11 Pcdhb22 Ston2 …
Anterograde trans-synaptic signaling	Up	4.7561	360	0.00036	Dlg3 Cacnb3 Stx1a Snap47 Chrne Pdzd11 Slc12a7 Slc12a4 Grm1 Slc6a4 Cacnb1 Chrna2 Snap29 Dlg1 Chrnd Chrna1 Slc12a6 Snap25 Snap23 Chrna4 Syt6 Chrnb2 Exoc4 Slc6a1 Fchsd2 Stx4a Stx1b Sytl4 Gpr19 Ptgdr2 Rims4 Npy1r Fchsd1 Chrnb1 Syt15 Stx3 Pcdhb19 Pcdhb12 Pcdhb14 Penk Pcdhb4 Pcdhb20 Pcdhb17 Gpr1 Pcdhb13 Ric3 Npy4r Pcdhb18 Syt12 Prokr1 Grm5 Doc2a Syt17 Unc13c Btbd9 Syt9 Pcdhb5 Gpr88 Syt11 Pcdhb22 Ston2 …
Synaptic signaling	Up	4.7494	362	0.00036	Dlg3 Cacnb3 Stx1a Snap47 Chrne Pdzd11 Slc12a7 Slc12a4 Grm1 Slc6a4 Cacnb1 Chrna2 Snap29 Dlg1 Chrnd Chrna1 Slc12a6 Snap25 Snap23 Chrna4 Syt6 Chrnb2 Exoc4 Slc6a1 Fchsd2 Stx4a Stx1b Sytl4 Gpr19 Ptgdr2 Rims4 Npy1r Fchsd1 Chrnb1 Syt15 Stx3 Pcdhb19 Pcdhb12 Pcdhb14 Penk Pcdhb4 Pcdhb20 Pcdhb17 Gpr1 Pcdhb13 Ric3 Npy4r Pcdhb18 Syt12 Prokr1 Grm5 Doc2a Syt17 Unc13c Btbd9 Syt9 Pcdhb5 Gpr88 Syt11 Pcdhb22 Ston2 …
Trans-synaptic signaling	Up	4.7494	362	0.00036	Dlg3 Cacnb3 Stx1a Snap47 Chrne Pdzd11 Slc12a7 Slc12a4 Grm1 Slc6a4 Cacnb1 Chrna2 Snap29 Dlg1 Chrnd Chrna1 Slc12a6 Snap25 Snap23 Chrna4 Syt6 Chrnb2 Exoc4 Slc6a1 Fchsd2 Stx4a Stx1b Sytl4 Gpr19 Ptgdr2 Rims4 Npy1r Fchsd1 Chrnb1 Syt15 Stx3 Pcdhb19 Pcdhb12 Pcdhb14 Penk Pcdhb4 Pcdhb20 Pcdhb17 Gpr1 Pcdhb13 Ric3 Npy4r Pcdhb18 Syt12 Prokr1 Grm5 Doc2a Syt17 Unc13c Btbd9 Syt9 Pcdhb5 Gpr88 Syt11 Pcdhb22 Ston2 …
Positive regulation of cell migration	Up	4.74	324	0.00036	Pgf Cxcl16 Vegfa Vegfb Pdgfc Pf4 Cxcl15 Cxcl9 Vegfd Vegfc Pdgfd Hmcn2 Snai2 Lgals9 Col18a1 Kitl Cbll1 Itgb3 Sema4d F2rl1 Fgf10 Dmtn Cd74 Ptp4a1 Sema6d Il1a Cyr61 Adgra2 Ccl2 Fgf2 F2r Ccr2 Bcas3 Cxcl12 Gm13306 Zfp703 Ccl27a Ccl27a Ccl27b Fer Alox12 Pdgfb Acvr1b Itga5 Sox9 Mmp14 Col1a1 Itga3 Akt1 Rac1 Tiam1 Tgfb1 Lamb1 Calr Stat5a Akt2 Aqp1 Rab11a Ccl24 Hspb1 Igf1r Insr Kit Apc Tek Nsmf Tgfbr1 Rhoa…
Response to wounding	Up	4.6496	383	0.0005	Pdgfc Proz Pdgfd Cntf Cxadr Syt11 Braf Large1 Entpd2 Srsf5 Anxa1 Syt7 Gli1 F5 Mdk F2 Nmnat1 Casp3 Nmnat3 Dysf Hpse Ccl2 Gpr4 Zfp36 Entpd1 Jaml Gja1 Bcl2 Klk8 Hmgb1 Capn3 Apoh Pdgfb Acvrl1 Itga5 Timp1 Col1a1 Sgca Vwf Tgfb1 Apoe Ddr1 Hspb1 Txn2 Hmox1 Metap1 Fbln1 Clic1 Cav1 Id3 Vav2 Adamts13 Itga2 Cers2 Cd34 Srsf6 C1qtnf1 Sparc Ndel1 Stxbp5 Dcn Cdk1 Igf1 Plek Egfr Xbp1 Rps6kb1 Sdc1 Fkbp1b Itgb3 Itg…
Ossification	Up	4.5886	310	0.00066	Srgn Lef1 Spp1 Runx3 Ostn Tgfb1 Chrd Clic1 Scube2 Hoxa2 Erh Bmp4 Gdf10 Wnt7b Ahsg Wnt10b Dhh Twsg1 Men1 Fam20c Myoc Jag1 Bmp2 Ptn Clec5a Bmp2k Cebpa Twist1 Hand2 Runx2 Gli2 Mapk14 Tmem119 Cebpb Gm10131 Cebpd Mmp14 Col6a1 Snd1 Col1a1 Bmp8b Rps11 Snrnp200 Prkaca Mef2c Rsl1d1 Tek Twist2 Bmp7 Atraid Stc1 Mmp9 Sparc Igf1 Ddx21 Fstl3 Rack1 Rdh14 Bcap29 Mrc2 Smoc1 Gtpbp4 Tgfb3 Aspn Sema4d Ror2 Ptch1 Pdl…
Cell-cell adhesion via plasma-membrane adhesion molecules	Up	4.5782	155	0.00073	Nectin3 Pvr Gm609 Smagp Cadm4 Nectin2 Cadm2 Gypc Flrt3 Gm42416 Pcdha4 Cdh4 Esam Cadm3 Scarf2 Cldn1 Nrxn1 Cdh2 Pcdh12 Ptprd Nectin1 Kirrel3 Cadm1 Igsf9b Dchs1 Igsf9 Sdk2 Fat4 Cd24a Pcdh10 Ceacam1 Pcdha7 Cdh1 Arvcf Mapk7 Klf4 Pcdha11 Fgfrl1 Clstn3 Cdh23 Cd164 Alcam Adipoq Robo1 Pcdhgc4 Celsr3 Dsc2 Cd6 Bmp2 Vcam1 Pcdh7 Ret Itgal Plxnb3 Cdh11 Cx3cl1 Cdh13 Cdh5 Cdh15 Apoa1 Nptn Clstn2 Atp2c1 Ptprm Pcd…
Regulation of cell adhesion	Up	4.5479	463	0.0007	Dusp3 Ptk2 Cytip Plxnd1 Plxnb3 Thy1 Tnfsf9 Plxnb2 Plxnb1 Ptk2b Plxnc1 Notch1 Rbpj Ccr2 Egfl6 Efnb2 Col1a1 Lamb1 Efnb3 Stat5a Col26a1 Nid1 Gata3 Cd274 Vtn Cyth3 Vsir Adora2a Cbll1 Net1 Wnt5a Angpt1 Emp2 Ccdc80 Tfrc Smoc2 Vit Scgb1a1 Ldb1 Adam8 Hspd1 Cd28 Apbb1ip Itga6 Hsd17b12 Ccm2l Pag1 Il2 Rorc Cyr61 Epha7 Emilin1 Spp1 Mad1l1 Dtx1 Itgal Efnb1 Angpt2 Tnfsf13b Vegfc Pik3r2 Triobp Egr3 Edil3 Abi3bp…
Collagen fibril organization	Up	4.438	33	0.0039	Adamts14 Col1a1 Col2a1 Lox Col5a2 Col3a1 Col5a1 Col1a2 Tnxb Loxl2 Lum Tgfb2 Chadl Col11a1 Mmp11 Plod3 Tgfbr1 P4ha1 Nf1 Col14a1 Cyp1b1 Col11a2 Dpt Ddr2 Sfrp2 P3h1 Anxa2 Atp7a Scx Adamts2 Fmod Foxc1 Serpinh1
Cell chemotaxis	Up	4.421	172	0.0013	Pgf Ccl24 Ccl6 Ccl9 Ccl11 Ccl25 Vegfa Vegfb Pf4 Cxcl15 Cxcl9 Vegfd Vegfc Cx3cl1 Ccl2 Ccl19 Gm13304 Gm2564 Gm21541 Ccl21b Ccl21a Ccl21a Ccl21b Ccl21c Gm10591 Ccl21c Snai2 Il16 Cxcl16 Nup85 Cd74 Adam8 Ccr1 Spp1 Nbl1 S1pr1 Cxcr5 Ccr2 Gpr183 Hmgb1 Gm13306 Ccl27a Ccl27a Ccl27b Pdgfb Rac1 Tiam1 Calr Hspb1 Kit Epha2 Rarres2 Met Csf1 Elmo2 C1qbp Hoxb9 Edn1 Syk Cxcl14 F2rl1 Thbs4 Prkcd Wnt5a Ednrb Nckap1l…
Wound healing	Up	4.4023	298	0.0013	Pdgfc Proz Pdgfd Cxadr Syt11 Large1 Entpd2 Anxa1 Syt7 F5 F2 Dysf Hpse Gpr4 Entpd1 Jaml Gja1 Hmgb1 Capn3 Apoh Pdgfb Acvrl1 Itga5 Timp1 Col1a1 Sgca Vwf Tgfb1 Apoe Ddr1 Hspb1 Hmox1 Metap1 Fbln1 Clic1 Cav1 Vav2 Adamts13 Itga2 Cd34 Srsf6 C1qtnf1 Sparc Stxbp5 Dcn Igf1 Plek Egfr Xbp1 Sdc1 Itgb3 Tgfb3 Gli3 Hmgcr F2rl1 Fgf10 Vcl Anxa8 Wnt5a Scara5 Myh9 Mylk Pros1 Serping1 Tnfrsf12a Enpp4 Lbh Hbegf Lox Pdg…
Single-organism behavior	Up	4.3769	310	0.0013	Agrp Trpv1 Dbi Sdk1 Reln Lep Bhlhb9 Mup20 Comt Serpinf1 Kit Pten Ehmt2 Srf Ada Hdac2 Egfr Avpr1a Actr2 Adora2a Rps6kb1 Pafah1b1 Slc6a4 Fos Srd5a1 Glud1 Ppara Arc App Pja2 Nrxn1 Fen1 Fosl1 Eif4a3 Snca Creb1 Tsc1 P2rx3 Cst3 Chrna4 Bche Chrnb2 Calb1 Per3 Mtor Prkcz Htt Foxp2 Ptn Slc6a1 Myh14 Fadd Nlgn3 Star Casp3 Amfr Stra6 Nptn Pias1 Ptgs2 Nrxn2 Lrrk2 Gpi1 Mbd5 Kcnk2 Egr2 Camk4 Ucn Shank1 Ppp1r9b U…
Leukocyte chemotaxis	Up	4.3336	125	0.0018	Pgf Ccl24 Ccl6 Ccl9 Ccl11 Ccl25 Vegfa Vegfb Pf4 Cxcl15 Cxcl9 Vegfd Vegfc Cx3cl1 Ccl2 Ccl19 Gm13304 Gm2564 Gm21541 Ccl21b Ccl21a Ccl21a Ccl21b Ccl21c Gm10591 Ccl21c Il16 Cxcl16 Nup85 Cd74 Adam8 Ccr1 Spp1 Nbl1 S1pr1 Cxcr5 Ccr2 Gpr183 Gm13306 Ccl27a Ccl27a Ccl27b Pdgfb Rac1 Calr Kit Rarres2 Csf1 C1qbp Edn1 Syk F2rl1 Thbs4 Wnt5a Ednrb Nckap1l Pla2g7 Aif1 Anxa1 Gbf1 Sbds Hc Edn3 Creb3 Padi2 Bst1 Flt1 …
Regulation of response to external stimulus	Up	4.3241	448	0.0015	Bcl6b Pgf Vegfa Vegfb Plxna2 Lrsam1 Pf4 Cxcl15 Cxcl9 Plxna1 Vegfd Proz Vegfc Setd6 Casp4 Lep Ghrl Cntf Snai2 Selenos Il16 Nr1h3 Braf Eif2ak4 Shpk Rarres2 Ager Tnfaip3 Aoah Ly86 F2rl1 Fgf10 Adipoq C1qtnf12 Cd74 Scgb1a1 Il33 Rela Adam8 Ly96 Nrp1 Stk39 Hgf Sema3a Ptgs2 Cd59a Zcchc11 Sema3f Ccl2 Nenf Prdm1 Sema7a Metrnl Foxp3 Ptger4 Nbl1 Zc3h12a Ctla2a Ccr2 Nod2 Cxcl12 Cd59b Ccl19 Gm13306 Capn3 Ccl27…
Positive regulation of cell adhesion	Up	4.2483	268	0.0021	Thy1 Tnfsf9 Ccr2 Egfl6 Efnb2 Efnb3 Stat5a Col26a1 Nid1 Gata3 Vtn Cyth3 Net1 Wnt5a Angpt1 Ccdc80 Tfrc Smoc2 Vit Adam8 Hspd1 Cd28 Apbb1ip Itga6 Hsd17b12 Il2 Cyr61 Emilin1 Spp1 Efnb1 Tnfsf13b Vegfc Pik3r2 Triobp Edil3 Abi3bp H2-Aa Socs5 Foxp3 Npnt Egflam Ecm2 Rell2 Cd24a Ndnf Spn Btn2a2 Lgals8 Spock2 Itgb1bp1 Fbln2 Col8a1 Lgals1 Ccl19 H2-Ab1 Ccl21a Ccl21a Tfe3 Alox12 Itga5 Itga3 Rac1 Cd36 Calr Cd44 …
Granulocyte chemotaxis	Up	4.1397	69	0.0041	Ccl24 Ccl6 Ccl9 Ccl11 Ccl25 Pf4 Ccl2 Ccl19 Gm13304 Gm2564 Gm21541 Ccl21b Ccl21a Ccl21a Ccl21b Ccl21c Gm10591 Ccl21c Cd74 Spp1 Cxcl15 Cx3cl1 Rac1 Rarres2 Csf1 C1qbp Edn1 Syk Thbs4 Nckap1l Anxa1 Gbf1 Edn3 Bst1 Slit2 Jam3 Dapk2 Rac2 Camk1d Cmklr1 Jaml Lgals3 Scg2 Hrh1 Cklf S100a8 S100a9 C5ar2 Vav3 Vav1 Itga9 Prex1 Il17ra Trpv4 Lbp Pde4d Pde4b Csf3r Il17rc Mpp1 Slc37a4 C3ar1 Itga1 C5ar1 Nod2 Fcer1g C…
Negative regulation of cell differentiation	Up	4.1139	486	0.0033	Tnfrsf22 Thy1 Tnfrsf23 Abcg1 Acvrl1 Sox9 Sez6 Mmp11 Nmrk2 Ctnnb1 Chrd Bmp7 Hoxa2 Dll1 Gata2 Hmgb3 Ywhah Meis1 Ntn1 Fgf10 Bmp4 Gdf10 Ednrb Asap1 Wnt7b Hes1 Adipoq App Wnt10b Twsg1 Sox8 Prpf19 Men1 Ankrd2 Gdf11 Nrp1 Ctdsp1 Ngef Olfm1 Notch1 Frzb Fbn1 Meis2 Jag1 E2f1 Skil Efna1 Epha7 Ybx1 Ephb2 Sema3a Draxin Dtx1 Ezh2 Clec2d Bhlhe41 Kras Cul4a Slit2 Irx3 Mt3 Hmg20a Cldn18 Jdp2 Inpp5j Sema3f Twist1 N…
Behavior	Up	4.0906	419	0.0036	Avpr1a Gpr19 Npy4r Oxtr Prokr1 Gpr88 Agrp Trpv1 Dbi Rasd2 Egr2 Sdk1 Reln Lep Ppp1r1b Bhlhb9 Mup20 Mup12 Comt Serpinf1 Kit Retn Cdh23 Pten Ehmt2 Ace2 Srf Ada Hdac2 Egfr Actr2 Adora2a Rps6kb1 Ncoa1 Pafah1b1 Slc6a4 Fos Srd5a1 Glud1 Dnajc9 Anxa7 Mss51 Ppp3cb Ppara Csnk1e Arc App Pja2 Nrxn1 Mbd2 Fen1 Cpt1a Fosl1 Eif4a3 Snca Creb1 Htr2b Tsc1 P2rx3 Cst3 Chrna4 P2ry1 Bche Chrnb2 Calb1 Per3 Mtor Prkcz Htt…
Leukocyte migration	Up	4.0799	200	0.0039	Pgf Ccl24 Ccl6 Ccl9 Ccl11 Ccl25 Vegfa Vegfb Pf4 Cxcl15 Cxcl9 Vegfd Vegfc Cx3cl1 Ccl2 Ccl19 Gm13304 Gm2564 Gm21541 Ccl21b Ccl21a Ccl21a Ccl21b Ccl21c Gm10591 Ccl21c Lgals9 Il16 Cxcl16 Kitl Itgb3 Nup85 Cd74 Adam8 Ccr1 Il1a Spp1 P2ry12 Nbl1 S1pr1 Cxcr5 Ccr2 Plcb1 Gpr183 Gm13306 Ccl27a Ccl27a Ccl27b Itgb2 Pdgfb Itgb7 Tbx21 Rac1 Tgfb1 Calr Kit Rarres2 Csf1 Itga2 Gata3 Mmp9 C1qbp Stk10 Edn1 Syk F2rl1 T…
Neutrophil chemotaxis	Up	4.058	59	0.0054	Ccl24 Ccl6 Ccl9 Ccl11 Ccl25 Pf4 Ccl2 Ccl19 Gm13304 Gm2564 Gm21541 Ccl21b Ccl21a Ccl21a Ccl21b Ccl21c Gm10591 Ccl21c Cd74 Spp1 Cxcl15 Cx3cl1 Rac1 C1qbp Edn1 Syk Thbs4 Nckap1l Gbf1 Edn3 Bst1 Slit2 Jam3 Dapk2 Rac2 Jaml Lgals3 Cklf S100a8 S100a9 C5ar2 Vav3 Vav1 Itga9 Prex1 Lbp Pde4d Pde4b Csf3r Mpp1 Slc37a4 Camk1d C3ar1 Itga1 C5ar1 Nod2 Fcer1g Cxadr Tgfb2
Neutrophil migration	Up	4.0422	66	0.0054	Ccl24 Ccl6 Ccl9 Ccl11 Ccl25 Pf4 Ccl2 Ccl19 Gm13304 Gm2564 Gm21541 Ccl21b Ccl21a Ccl21a Ccl21b Ccl21c Gm10591 Ccl21c Cd74 Il1a Spp1 Cxcl15 Cx3cl1 Rac1 C1qbp Edn1 Syk Thbs4 Nckap1l Gbf1 Adam8 Edn3 Bst1 Slit2 Jam3 Dapk2 Rac2 Jaml Lgals3 Cklf S100a8 S100a9 Irak4 C5ar2 Vav3 Vav1 Itga9 Prex1 Wdr1 Lbp Pde4d Il1r1 Pde4b Csf3r Mpp1 Slc37a4 Myd88 Camk1d C3ar1 Itga1 C5ar1 Jagn1 Nod2 Fcer1g Cxadr Tgfb2
Homophilic cell adhesion via plasma membrane adhesion molecules	Up	4.0117	107	0.0053	Pvr Gm609 Smagp Cadm4 Cadm2 Gypc Gm42416 Pcdha4 Cdh4 Esam Cadm3 Nectin3 Cdh2 Pcdh12 Nectin1 Kirrel3 Cadm1 Igsf9b Igsf9 Sdk2 Pcdh10 Nectin2 Ceacam1 Pcdha7 Cdh1 Pcdha11 Clstn3 Cdh23 Robo1 Pcdhgc4 Celsr3 Dsc2 Pcdh7 Ret Plxnb3 Cdh11 Cdh13 Cdh5 Cdh15 Nptn Clstn2 Ptprm Pcdh17 Cdhr3 Ptpn23 Plxnb2 Dchs1 Pcdh18 Clstn1 Pcdhb19 Pcdhb12 Pcdhb14 Pcdhb4 Pcdhb20 Pcdhb17 Fat4 Cdh19 Pcdhb13 Pcdhb16 Pcdhb18 Pcdh20…
Regulation of vasculature development	Up	3.9868	192	0.0053	Pgf Aggf1 Vegfb Vegfd Mmrn2 Serpinf1 Epha2 Mydgf Vash1 Cela1 Tnfrsf12a Vegfa Hhex Efna1 Sfrp2 Tnmd Angpt2 Vegfc Lrg1 Fgf2 Asb4 Ccbe1 Tcf4 Hmgb1 Ism1 Col4a3 Apoh Ngfr Itgb2 Alox12 Pdgfb Itga5 Krit1 Klf4 Hspb1 Hmox1 Kit Gata6 Tek Hdac5 Bmp7 Hyal1 Gata2 Sash1 Cybb Nfe2l2 Stard13 Cd34 Sulf1 Plcg1 Ptgis Sparc Dcn Sirt1 Xbp1 Rock2 Nf1 Hif1a Wars Pdcd6 Thbs4 Bmp4 Wnt5a Rgcc Cma1 Mtdh Enpp2 Rapgef3 Hdac7…
Granulocyte migration	Up	3.9748	78	0.0058	Ccl24 Ccl6 Ccl9 Ccl11 Ccl25 Pf4 Ccl2 Ccl19 Gm13304 Gm2564 Gm21541 Ccl21b Ccl21a Ccl21a Ccl21b Ccl21c Gm10591 Ccl21c Cd74 Il1a Spp1 Cxcl15 Cx3cl1 Rac1 Rarres2 Csf1 C1qbp Edn1 Syk Thbs4 Nckap1l Anxa1 Gbf1 Adam8 Edn3 Bst1 Slit2 Jam3 Dapk2 Rac2 Camk1d Ptger4 Cmklr1 Jaml Lgals3 Scg2 Hrh1 Cklf S100a8 S100a9 Irak4 C5ar2 Vav3 Vav1 Itga9 Prex1 Il17ra Wdr1 Trpv4 Lbp Pde4d Il1r1 Pde4b Csf3r Il17rc Mpp1 Slc3…
Collagen metabolic process	Up	3.956	57	0.0069	P3h3 P3h1 P3h2 Mmp11 Tgfb1 Mmp9 Mmp16 Scx Fap Pparg Mmp14 Col1a1 Ppard Retn Itga2 Ctgf Mrc2 Cygb Tgfb3 Bmp4 Ctsb Rgcc Pdgfrb Mmp19 Cbx8 Itgb1 Eng Col5a1 Creb3l1 F2 Cst3 Adam15 Ctsk Errfi1 Mmp2 Ccl2 Adamts2 Wnt4 Ctss Ucn Tram2 Mfap4 Adamts3 F2r Pepd Rap1a Hif1a P2rx7 Tns2 Suco Id1 Serpinh1 Prdx5 Il6ra Tnxb Furin Col23a1
Response to growth factor	Up	3.9255	492	0.0054	Bmp8b Tgfb1 Gata6 Mapkapk2 Gdf9 Dusp6 Gdf10 Stk16 Skil Bmp3 Zcchc18 Bmp5 Inha Kidins220 Gdf15 Lefty1 Tgfb2 Slc39a5 Mmrn2 Dusp15 Lemd2 Dand5 Cers1 Gdf1 Fgfrl1 Bmpr1a Smad7 Eng Fer Acvrl1 Sox9 Akt1 Wwox Insr Htra1 Chrd Tgfbr1 Bmp7 Hyal2 Yes1 Gata3 Sulf1 Sparc Gipc1 Fyn Ctgf Sirt1 Egfr Fstl3 Myocd Stat5b Ppm1a Zfp36l1 Ryr2 Aspn Smad5 Fgf10 Bmp4 Spry2 Col2a1 Ptk2 Gsk3b Twsg1 Cidea Smad2 Rela Fam89b H…
Multicellular organism metabolic process	Up	3.914	73	0.0069	P3h3 P3h1 Ucp3 Ucp2 P3h2 Mmp11 Tgfb1 Mmp9 Mmp16 P2rx7 Scx Fap Pparg Mmp14 Col1a1 Ppard Retn Itga2 Ctgf Mrc2 Cygb Tgfb3 Bmp4 Ctsb Rgcc Pdgfrb Mmp19 Cbx8 Itgb1 Eng Col5a1 Creb3l1 F2 Cst3 Adam15 Ctsk Errfi1 Ppargc1a Mmp2 Oma1 Ccl2 Adamts2 Wnt4 Ctss Ucn Tram2 Mfap4 Adamts3 F2r Pepd Rap1a Adrb3 Adrb2 Bmp8b Trpv1 Trpv4 Acaca Hif1a Clic5 Hint2 Tiparp Tns2 Suco Pm20d1 Id1 Serpinh1 Arrdc3 Prdx5 Il6ra Tnxb…
Regulation of angiogenesis	Up	3.9139	174	0.0058	Pgf Aggf1 Vegfb Vegfd Mmrn2 Serpinf1 Epha2 Mydgf Vash1 Cela1 Tnfrsf12a Vegfa Hhex Efna1 Sfrp2 Tnmd Angpt2 Vegfc Lrg1 Fgf2 Ccbe1 Tcf4 Hmgb1 Ism1 Col4a3 Apoh Ngfr Itgb2 Alox12 Itga5 Krit1 Klf4 Hspb1 Hmox1 Gata6 Tek Hdac5 Hyal1 Gata2 Sash1 Cybb Nfe2l2 Stard13 Cd34 Sulf1 Plcg1 Ptgis Sparc Dcn Sirt1 Xbp1 Rock2 Nf1 Hif1a Wars Pdcd6 Thbs4 Wnt5a Rgcc Cma1 Mtdh Enpp2 Rapgef3 Hdac7 Emp2 Thbs2 Rock1 Pdcl3 S…
Regulation of cytokine production	Up	3.9047	395	0.0057	Lef1 Csk Lgals9 Tgfb1 Hspb1 Zfp287 Tek Gata3 Lbp Cd40 Irf1 Vsir Wnt5a Angpt1 Gsdmd Zbtb20 Tmem173 Cd74 Scgb1a1 Il33 Rela Hspd1 Il1a Zfp64 Il2 Nfkb1 Hgf Fgr Zc3hav1 Klrk1 Rnf128 Cd209d Tlr3 Traip Cd59a Nlrp3 Mif Cd300ld Ssc5d Cd276 Spon2 Aim2 Sema7a Tlr4 Il18 Foxp3 Ptger4 Zc3h12a Vsig4 Tlr7 Cd300c2 Tlr9 Ticam1 Btn2a2 Nod2 Ticam2 Cebpb Fcer1g C1qtnf3 Lep Gstp1 Ccl19 Ulbp1 Lrrc32 Polr3d Rac1 Axl Il1…
Skeletal system development	Up	3.9045	381	0.0057	Bcan Hapln1 Lrp5 Hapln3 Wnt9a Sox9 Tgfb1 Ctgf Bmpr1a Bmp4 Wnt5a Npr3 Myoc Wdr5 Fbn1 Bmp2 Cyr61 Smad1 Barx2 Cldn18 Arid5a Gdf5 Lrrc17 Sox5 Mustn1 Nog Sox6 Mapk14 Cytl1 Mapk3 Tbx4 Timp1 Col1a1 Bmp8b Rab23 Cd44 Por Tek Bmp7 Tbx1 Hyal2 Hyal1 Stc1 Wnt11 Pls3 Tbx3 Igf1 Efemp1 Tgfb3 Sfrp4 Sema4d Srd5a1 Bmp1 Col2a1 Snai2 Wnt10b Ift140 Pcsk5 Rela Esrra Itgb8 Sbds Eif4a3 Tyms Col3a1 Eng Gnas Rab33b Wnt2b P…
Multicellular organismal macromolecule metabolic process	Up	3.9029	58	0.0078	P3h3 P3h1 P3h2 Mmp11 Tgfb1 Mmp9 Mmp16 P2rx7 Scx Fap Pparg Mmp14 Col1a1 Ppard Retn Itga2 Ctgf Mrc2 Cygb Tgfb3 Bmp4 Ctsb Rgcc Pdgfrb Mmp19 Cbx8 Itgb1 Eng Col5a1 Creb3l1 F2 Cst3 Adam15 Ctsk Errfi1 Mmp2 Ccl2 Adamts2 Wnt4 Ctss Ucn Tram2 Mfap4 Adamts3 F2r Pepd Rap1a Acaca Hif1a Tns2 Suco Id1 Serpinh1 Prdx5 Il6ra Tnxb Furin Col23a1
Regulation of secretion	Up	3.869	460	0.0059	Fer Stxbp5 Rhbdf1 Llgl1 Llgl2 Doc2b Cacna1g Rab27b Syt6 Sytl4 Rab27a Rims4 Syt15 Syt12 Fes Syt17 Ghrl Lgals9 Rab3b Tek Rala Cd40 Cadps2 Rab3d Pfkl Rasl10b Rhbdf2 Vamp2 F2rl1 Rab3c Wnt5a Angpt1 Gsdmd C1qtnf12 Il33 Rbp4 Snca Stxbp1 Traf6 Fgr Cdk5 P2rx7 Cd209d Rab3a Mif Lgi3 Cd300a Cacna1a Ssc5d Nov Ptger4 Zc3h12a Cd300c2 F2r Rapgef4 Ffar2 Btn2a2 Gper1 Kcnn4 Pla2r1 Nod2 S100a8 S100a9 Fcer1g C1qtnf3 …
Cellular response to cytokine stimulus	Up	3.8565	434	0.0061	Ccl24 Ccl6 Ccl9 Dcn Ifngr1 Socs2 Ccl11 Aspn Erbin Ccl25 Podn Pf4 Cxcl15 Cxcl9 Bgn Cx3cl1 Cish Ccl2 Socs7 Chad Rtn4rl1 Lrtm1 Irgm1 Lrrc4b Flrt2 Flrt1 Socs4 Gm12185 Lrrc4 Lrrc4c Gp1ba Rtn4rl2 Gm9847 Flrt3 Lrrc3 Lrrc15 Socs3 Lrtm2 Socs6 Gm5431 Lep Irak4 Irak2 Cxcl12 Gm4841 Irgm2 9930111J21Rik1 Ccl19 Gm13304 Ifi47 Tgtp2 Tgtp1 Cntf F830016B08Rik Gm2564 Gm21541 Ccl21b Ccl21a Ccl21a Ccl21b Ccl21c Gm1059…
Connective tissue development	Up	3.8282	200	0.0069	Lrp5 Wnt9a Sox9 Tgfb1 Ctgf Bmpr1a Bmp4 Wnt5a Bmp2 Cyr61 Smad1 Barx2 Arid5a Gdf5 Sox5 Mustn1 Nog Sox6 Mapk14 Cytl1 Mapk3 Pdgfb Timp1 Slc39a13 Bmp8b Dyrk1b Cd44 Por Bmp7 Hyal2 Hyal1 Stc1 Cd34 Efemp1 Bmp1 Oxct1 Snai2 Wnt10b Rela Esrra Itgb8 Tyms Cflar Wnt2b Evc Bmp3 Aacs Wnt5b Mgp Tnmd Snx19 Pdgfd Acat1 Bmp5 Adamts7 Pkd1 Tgfbi Acta2 Hyal3 Lum Nov Bmp6 Tapt1 Adamts12 Msx1 Pthlh Casr Bmpr1b Ghr Lep Zb…
Cytokine production	Up	3.8196	435	0.0069	Lef1 Csk Lgals9 Tgfb1 Cd36 Nfat5 Hspb1 Zfp287 Tek Gata3 Lbp Cd40 Irf1 Vsir F2rl1 Wnt5a Angpt1 Il1rap Gsdmd Zbtb20 Tmem173 Cd74 Scgb1a1 Pcsk5 Il33 Rela Hspd1 Il1a Nfatc2 Zfp64 Il2 Rorc Nfkb1 Hgf Fgr Zc3hav1 Foxp1 Klrk1 Nfatc2ip Rnf128 Cd209d Tlr3 Traip Cd59a Nlrp3 Mif Zcchc11 Cd300ld Ssc5d Cd276 Spon2 Aim2 Sema7a Tlr4 Il18 Foxp3 Ptger4 Zc3h12a Vsig4 Tlr7 Cd300c2 Tlr9 Ticam1 Btn2a2 Maf Nod2 Ticam2 …
ERK1 and ERK2 cascade	Up	3.7916	209	0.0076	Raf1 Araf Dusp3 Ccl24 Ccl6 Ccl9 Dusp6 Ccl11 Ccl25 Pdgfc Cx3cl1 Pdgfd Ccl2 Ccl19 Gm13304 Gm2564 Gm21541 Ccl21b Ccl21a Ccl21a Ccl21b Ccl21c Gm10591 Ccl21c Gpnmb Sox9 Dynlt1c Vrk3 Braf Ros1 Dnajc27 F2rl1 Bmp4 Spry2 Thpo Itgav Trf Mif Spry1 Fgf2 Nod1 Sema7a Tlr4 Npnt Ripk2 Prkd2 F2r Btn2a2 Gper1 Nod2 Fgf18 C1qtnf3 Gstp1 Rapgef2 Hmgb1 Tnfaip8l3 Dynlt1a Dynlt1f Dynlt1b Pdgfb Tiam1 Tgfb1 Klf4 Phb2 Ptpn6…
Myeloid leukocyte migration	Up	3.7623	112	0.0087	Pgf Ccl24 Ccl6 Ccl9 Ccl11 Ccl25 Vegfa Vegfb Pf4 Vegfd Vegfc Cx3cl1 Ccl2 Ccl19 Gm13304 Gm2564 Gm21541 Ccl21b Ccl21a Ccl21a Ccl21b Ccl21c Gm10591 Ccl21c Nup85 Cd74 Il1a Spp1 Cxcl15 P2ry12 Nbl1 Plcb1 Pdgfb Rac1 Kit Rarres2 Csf1 C1qbp Edn1 Syk Thbs4 Ednrb Nckap1l Pla2g7 Aif1 Anxa1 Gbf1 Adam8 Ccr1 Hc Edn3 Creb3 Bst1 Flt1 Ptpro Slit2 Jam3 Pdgfd Dapk2 Rac2 Mitf Nov Serpine1 Camk1d Ptger4 Rps19 Cmklr1 Ly…
Cell-substrate adhesion	Up	3.7377	251	0.0087	Cd34 Ilk Thy1 Strc Hpse Msln Egfl6 Col1a1 Rac1 Col5a3 Col26a1 Nid1 Rhoa Vtn Ctgf Net1 Nid2 Sorbs3 Angpt1 Emp2 Ccdc80 Smoc2 Tnfrsf12a Vit Ldb1 Fn1 Abl1 Hsd17b12 Trpm7 Src Cyr61 Vamp3 Cdk5 Emilin1 Spp1 Pxn Ttyh1 Arhgap6 Angpt2 Vegfc Jam3 Triobp Edil3 Abi3bp Npnt Rhod Egflam Ecm2 Rell2 Rpl29 Ndnf Spock2 Eda Bcas3 Itgb1bp1 Fbln2 Col8a1 Bves Itgb2 Acvrl1 Itga5 Mmp14 Itgb7 Itga3 Vwf Tiam1 Epdr1 Lamb1 C…
Cellular response to growth factor stimulus	Up	3.7285	474	0.0087	Bmp8b Tgfb1 Gata6 Mapkapk2 Gdf9 Dusp6 Gdf10 Stk16 Skil Bmp3 Zcchc18 Bmp5 Inha Kidins220 Gdf15 Lefty1 Tgfb2 Slc39a5 Mmrn2 Dusp15 Lemd2 Dand5 Cers1 Gdf1 Fgfrl1 Bmpr1a Smad7 Eng Acvrl1 Sox9 Akt1 Wwox Insr Htra1 Chrd Tgfbr1 Bmp7 Hyal2 Yes1 Gata3 Sulf1 Sparc Gipc1 Fyn Ctgf Sirt1 Egfr Fstl3 Myocd Stat5b Ppm1a Zfp36l1 Ryr2 Aspn Smad5 Fgf10 Bmp4 Spry2 Col2a1 Ptk2 Gsk3b Twsg1 Cidea Smad2 Rela Fam89b Hhex …
Positive regulation of ERK1 and ERK2 cascade	Up	3.7179	129	0.0093	Raf1 Araf Ccl24 Ccl6 Ccl9 Ccl11 Ccl25 Pdgfc Cx3cl1 Pdgfd Ccl2 Ccl19 Gm13304 Gm2564 Gm21541 Ccl21b Ccl21a Ccl21a Ccl21b Ccl21c Gm10591 Ccl21c Gpnmb Braf Dnajc27 F2rl1 Bmp4 Thpo Mif Fgf2 Nod1 Sema7a Tlr4 Npnt Ripk2 Prkd2 F2r Gper1 Nod2 Fgf18 C1qtnf3 Rapgef2 Hmgb1 Tnfaip8l3 Pdgfb Tgfb1 Phb2 Map2k1 Cd44 Fgfr4 Tek Arrb1 Ctgf Egfr Flt4 Gcnt2 Hmgcr Fgf10 Spry2 Angpt1 Trem2 Nelfe Cd74 Pdgfrb Hras Pde8a P…
Synapse organization	Up	3.717	196	0.0092	Cacnb3 Cacnb1 Pcdhb19 Pcdhb12 Pcdhb14 Pcdhb4 Pcdhb20 Pcdhb17 Pcdhb13 Pcdhb18 Frmpd4 Cacnb2 Pcdhb5 Pcdhb22 Reln Gphn Flrt3 Pclo Cdc20 Neurl1a Clstn3 Adgrl1 Fnta Wnt5a Gdnf Il1rap Nrxn1 Anapc2 Lrp4 Adgrl2 Epha7 Ptprd Ephb2 Adgrb2 Kirrel3 Cadm1 Amigo3 Adgrb3 Lrrc24 Lrrn1 Adgrb1 Tpbg Palm Adgrl3 Magi2 Dok7 Lrtm1 Slitrk4 Lrrc4b Flrt2 Flrt1 Amigo2 Efna5 Fzd9 C1ql3 Lrrc4 Amigo1 Nlgn2 Lrtm2 Ntrk2 Colq Nt…
Response to acid chemical	Up	3.7126	225	0.0092	Glrb Sox9 Col6a1 Rarg Col1a1 Cd36 Klf4 Brinp2 Dnmt1 Tek Neurl1a Cdk4 Id3 Hoxa2 Yes1 Abca1 Lrp11 Egfr Cpeb4 Xbp1 Dnmt3a Dnaaf2 Aqp2 Zeb1 Cpeb1 Gdap1 Col5a2 Col3a1 Capn2 Dnmt3b Gdap2 Pdgfc Scamp3 Brinp1 Mtor Pdgfra Col1a2 Ipo5 Tead2 Col4a1 Mmp2 Pdgfd Ctsh Slc10a3 Tie1 Socs1 Lefty1 Cpeb3 Rxrb Col16a1 Asxl1 Zc3h12a Olfr78 Pid1 Ffar2 Mest Yap1 Adnp2 Ntrk2 Cfl1 Cebpb Clk2 Adh1 Pemt Pparg Hnrnpd Serpinf…
Regulation of ERK1 and ERK2 cascade	Up	3.6939	196	0.0093	Raf1 Araf Dusp3 Ccl24 Ccl6 Ccl9 Dusp6 Ccl11 Ccl25 Pdgfc Cx3cl1 Pdgfd Ccl2 Ccl19 Gm13304 Gm2564 Gm21541 Ccl21b Ccl21a Ccl21a Ccl21b Ccl21c Gm10591 Ccl21c Gpnmb Dynlt1c Vrk3 Braf Ros1 Dnajc27 F2rl1 Bmp4 Spry2 Thpo Mif Spry1 Fgf2 Nod1 Sema7a Tlr4 Npnt Ripk2 Prkd2 F2r Btn2a2 Gper1 Nod2 Fgf18 C1qtnf3 Gstp1 Rapgef2 Hmgb1 Tnfaip8l3 Dynlt1a Dynlt1f Dynlt1b Pdgfb Tiam1 Tgfb1 Klf4 Phb2 Ptpn6 Map2k1 Cd44 Fg…
Transmembrane receptor protein tyrosine kinase signaling pathway	Up	3.6811	427	0.0093	Fer Lcp2 Hck Pgf Grap Yes1 Mapkapk2 Baiap2l2 Frk Fyn Dusp6 Socs2 Rhbdf1 Shc2 Rhbdf2 Shc3 Syk Erbin Sla Ptk2 Igfbp6 Vegfb Baiap2 Zap70 Tsc1 Pag1 Sla2 Src Fgr Tgfa Btk Bmx Pik3r2 Pdgfd Csk Cish Cbl Shc4 Leprot Socs5 Baiap2l1 Igfbp2 Mmrn2 Lyn Esm1 Shc1 Pilra Irs3 Socs4 Bdnf Ntf3 Gm9847 Fes Ptk2b Ntf5 Btc Fgfrl1 Notch1 Sox9 Efna2 Ddr1 Stat3 Stat5a Akt2 Sh2b2 Epha2 Sulf2 Git1 Sulf1 Ctgf Igf1 Eif4ebp2 …
Response to bacterium	Up	3.6606	339	0.0099	Relt Tnfrsf22 Cd40 Tnfrsf10b Tnfrsf21 Fas Tnfrsf25 Tnfrsf1b Pf4 Cxcl15 Cxcl9 Cd27 Ltbr Tnfrsf1a Nradd Tnfrsf23 Tnfrsf18 Tnfrsf14 Tlr1 Jun Junb Tnfrsf11b Jund Trem2 Akt1 Nr1h3 Cd36 Irf3 Paf1 Mef2c Ctr9 Shpk Cdk4 Hnrnpa0 Abca1 H2-M3 Cxcl16 Tnfaip3 Cmpk2 Nos2 Nfkbia Mta1 Ly86 Wnt5a Gsdmd Cd86 Noct Ankrd1 Rela Ly96 Casp1 Slc11a1 Cdc73 Mrc1 Dab2ip Gbp3 Gbp2 Gbp9 P2rx7 Klrk1 Nfkbib Irak1 Plcg2 Zcchc11 …

## Sheet: TA GO Pathway List - 0.05 FDR
Pathways	Direction	statistic	nGenes	adj.Pval	Genes
Translation	Down	-6.4061	487	4.6e-07	Mcts1 Rpl13 Ddx3x Nhp2 Hars Mrpl10 Mrpl2 Mrpl4 Rps11 Farsa Rpl8 Rps9 Vars Rplp1 Rps18 Rpl10 Cars Rpl15 Mrps18c Rpl19 Rars Mrpl24 Gle1 Rwdd1 Hbs1l Cnot2 Cpeb4 Mrps24 Polg2 Wars Fars2 Samd4 Ajuba Tars Mrpl13 Eif4a2 Denr Aars2 Polr2d Lars Rps14 Mrpl16 Mrpl11 Eif3a Limd1 Rplp2 Cnot9 Eif2d Eprs Mrrf Eif3m Mrps5 Rrbp1 Gfm1 Gatb Tars2 Mrpl9 Rars2 Mrps15 Yrdc Rpl22 Mrpl1 Rpl6 Gars Malsu1 Rpl28 Tarsl2 Rps…
Peptide biosynthetic process	Down	-6.0128	498	2.5e-06	Mcts1 Rpl13 Ddx3x Nhp2 Hars Mrpl10 Mrpl2 Mrpl4 Rps11 Farsa Rpl8 Rps9 Vars Rplp1 Rps18 Rpl10 Cars Rpl15 Mrps18c Rpl19 Rars Mrpl24 Gle1 Rwdd1 Hbs1l Cnot2 Cpeb4 Mrps24 Polg2 Wars Fars2 Samd4 Ajuba Tars Mrpl13 Eif4a2 Denr Aars2 Polr2d Lars Rps14 Mrpl16 Mrpl11 Eif3a Limd1 Rplp2 Cnot9 Eif2d Eprs Mrrf Eif3m Mrps5 Rrbp1 Gfm1 Gatb Tars2 Mrpl9 Rars2 Mrps15 Yrdc Rpl22 Mrpl1 Rpl6 Gars Malsu1 Rpl28 Tarsl2 Rps…
Hydrogen ion transmembrane transport	Down	-5.8588	74	2.4e-05	Atp5f1 Tcirg1 Atp5d Atp5g1 Atp5g3 Atp6v0a1 Cyc1 Cox8b Atp5h Cox8a Atp6v0a2 Atp6v0a4 Atp5l Atp5g2 mt-Co1 Gm10250 Cox5a Atp6v1f Atp6v1b2 Atp1a2 Cox4i2 Slc47a1 Atp6v0d1 Cox6c Slc9a5 Atp6v0e Surf1 Atp5e Cox7c Atp6ap1 Atp6v1e1 Uqcr11 Slc36a1 Slc36a2 Slc46a1 Atp6v1c1 Atp5j Atp5o Slc11a2 Atp6v0c Cox7a2l Atp6v1g2 Atp5b Atp5a1 Atp5c1 Slc9a2 Slc9a4 Stoml2 Slc9a1 Ndufa4 Cox6a2 Slc9a9 Cox7b Cox4i1 Cox7a2 Atp…
Mitochondrion organization	Down	-5.4412	421	3.5e-05	Hars Mrpl10 Mrpl2 Atg4d Timm44 Tomm40 Timm50 Tomm40l Taz Pam16 Slc25a5 Bik Mrps18c Supv3l1 Timm13 Polrmt Elac2 Timm22 Tomm20l Mipep Bnip3l Trmu Tomm22 Atg3 Ndufaf7 Grpel2 Timm21 Sdhaf2 Mrpl16 Atg2a Fundc1 Rb1cc1 Maip1 Hspd1 Coa5 Tfb2m Cox20 Yme1l1 Dnm1 Pmpca Mgme1 Mtfr1 Gfm1 Gatb Tars2 Rars2 Atg4c Ndufs5 Pink1 Mrps15 Tomm7 Grpel1 Uqcrc2 Timm17b Fundc2 Slc25a4 Atg12 Dnm2 Mrps17 Lars2 Lrrk2 Mrpl47 …
Mitochondrial ATP synthesis coupled electron transport	Down	-5.3018	40	0.00041	Cox5a Sdhd Cox4i2 Cox7c Sdha Ndufs6 Cyc1 Ndufv2 Sdhaf2 Cox8b Pmpcb Cox6a2 Cox4i1 Cox8a Ndufa7 Uqcrq Gm10053 Uqcr10 Cycs Uqcrh mt-Co1 Uqcrc1 Ndufa10 Taz Uqcrb Ndufb9 Ndufb8 Park7 Ndufc2 mt-Nd2 mt-Nd4 mt-Cytb Uqcc3 Bid Dld Dnajc15 Snca Mtch2 Pink1 Coq7 Mecp2 Coq9
Proton transport	Down	-5.2078	91	0.00022	Atp5f1 Tcirg1 Atp5d Atp5g1 Atp5g3 Atp6v0a1 Cyc1 Cox8b Atp5h Cox8a Atp6v0a2 Atp6v0a4 Atp5l Atp5g2 mt-Co1 Gm10250 Slc36a1 Slc36a2 Slc11a2 Twist1 Hvcn1 Cox5a Atp6v1f Atp6v1b2 Atp1a2 Cox4i2 Slc47a1 Atp6v0d1 Chp1 Cox6c Slc9a5 Atp6v0e Surf1 Atp5e Cox7c Atp6ap1 Atp6v1e1 Uqcr11 Slc46a1 Atp6v1d Atp6v1c1 Slc35a5 Atp5j Atp5o Atp6v0c Cox7a2l Atp6v1g2 Atp5b Atp5a1 Atp5c1 Slc9a2 Slc9a4 Slc2a8 Slc2a10 Slc33a1 S…
Hydrogen transport	Down	-5.1669	92	0.00022	Atp5f1 Tcirg1 Atp5d Atp5g1 Atp5g3 Atp6v0a1 Cyc1 Cox8b Atp5h Cox8a Atp6v0a2 Atp6v0a4 Atp5l Atp5g2 mt-Co1 Gm10250 Slc36a1 Slc36a2 Slc11a2 Twist1 Hvcn1 Cox5a Atp6v1f Atp6v1b2 Atp1a2 Cox4i2 Slc47a1 Atp6v0d1 Chp1 Cox6c Slc9a5 Atp6v0e Surf1 Atp5e Cox7c Atp6ap1 Atp6v1e1 Uqcr11 Slc46a1 Atp6v1d Atp6v1c1 Slc35a5 Atp5j Atp5o Atp6v0c Cox7a2l Atp6v1g2 Atp5b Atp5a1 Atp5c1 Adhfe1 Slc9a2 Slc9a4 Slc2a8 Slc2a10 Sl…
Mitochondrial respiratory chain complex assembly	Down	-5.1203	45	0.00047	Ndufaf7 Timm21 Sdhaf2 Coa5 Cox20 Ndufs5 Foxred1 Ttc19 Sdhaf3 Immp1l Coa4 Cox19 Cox17 Ndufaf6 Uqcr10 Pet100 Gm21987 Pet117 Uqcc1 Taz Surf1 Coa3 Ndufs7 Ndufs4 Samm50 Cox14 Aars2 Uqcc2 Bcs1l Ndufaf5 Acad9 Ndufaf4 Slc25a33 Ndufc2 Nubpl Ndufs8 Smim20 Ndufaf3 Uqcc3 Sdhaf1 Ndufaf8 Tfam Immp2l Sco1 Oxa1l Aifm1
ATP synthesis coupled electron transport	Down	-5.1115	45	0.00047	Cox5a Sdhd Cox4i2 Cox7c Sdha Ndufs6 Cyc1 Ndufv2 Sdhaf2 Cox8b Pmpcb Cox6a2 Cox4i1 Cox8a Ndufa7 Uqcrq Gm10053 Uqcr10 Cycs Uqcrh mt-Co1 mt-Co2 Uqcrc1 Ndufa10 Taz Uqcrb Ndufb9 Ndufb8 Ndufs1 Park7 Ndufc2 mt-Nd2 mt-Nd4 mt-Nd5 mt-Cytb mt-Nd4l Uqcc3 Bid Dld Dnajc15 Snca Mtch2 Pink1 Coq7 Mecp2 Coq9 Coa6
Electron transport chain	Down	-5.033	65	0.00043	Cox5a Sdhd Sdhb Cox4i2 Cox7c Sdha Ndufs6 Cyc1 Ndufv2 Sdhaf2 Cox8b Etfdh Pmpcb Cox6a2 Cox4i1 Cox8a Ndufa7 Uqcrq Gm10053 Uqcr10 Cycs Uqcrh mt-Co1 mt-Co2 D2hgdh Uqcrc1 Ndufa10 Ppargc1a Mybbp1a Taz Slc25a13 Cr1l Cyb561 Uqcrb Ndufs4 Ndufb9 Ndufa5 Ndufb8 Ndufs1 Ndufb3 Slc25a12 Park7 Ndufc2 Etfrf1 mt-Nd2 mt-Co3 mt-Nd4 mt-Nd5 mt-Cytb mt-Nd4l Uqcc3 Ecscr Bid Sod2 Dld Polg2 Dnajc15 Gpd1 Snca Mtch2 Pink1 Co…
Mitochondrial translation	Down	-4.9902	56	0.00049	Hars Mrpl10 Mrpl2 Mrps18c Mrpl16 Gfm1 Gatb Tars2 Rars2 Mrps15 Mrps17 Lars2 Mrpl47 Mrpl23 Tsfm Mrps16 Ptrh1 Mrps25 Uqcc1 Mtif3 Coa3 Mrpl58 Rmnd1 Qrsl1 Gfm2 Yars2 Aars2 Uqcc2 Mrpl44 Dars2 Malsu1 Ears2 Mpv17l2 Mtg2 Trmt10c Nsun3 Chchd1 Ptcd3 Alkbh1 Lrpprc Cdk5rap1 Nsun4 Noa1 Mrps34 Gatc Mtg1 Mtif2 Mrps24 Mrpl57 Mrps18b Mrpl51 Mrps2 Mrps6 Ndufa7 Mrps12 Mrps7 Mrps21
Respiratory electron transport chain	Down	-4.9329	60	0.00049	Cox5a Sdhd Sdhb Cox4i2 Cox7c Sdha Ndufs6 Cyc1 Ndufv2 Sdhaf2 Cox8b Etfdh Pmpcb Cox6a2 Cox4i1 Cox8a Ndufa7 Uqcrq Gm10053 Uqcr10 Cycs Uqcrh mt-Co1 mt-Co2 D2hgdh Uqcrc1 Ndufa10 Ppargc1a Mybbp1a Taz Slc25a13 Uqcrb Ndufb9 Ndufa5 Ndufb8 Ndufs1 Slc25a12 Park7 Ndufc2 Etfrf1 mt-Nd2 mt-Co3 mt-Nd4 mt-Nd5 mt-Cytb mt-Nd4l Uqcc3 Bid Sod2 Dld Polg2 Dnajc15 Gpd1 Snca Mtch2 Pink1 Coq7 Mecp2 Coq9 Aldh5a1 Immp2l Ndu…
Cellular respiration	Down	-4.8215	119	0.00047	Cox5a Sdhd Ndufs3 Sdhb Cox4i2 Cox7c Mdh1 Ogdh Sdha Ndufs6 Ogdhl Cyc1 Ndufv2 Sdhaf2 Cox8b Uqcrc1 Dhtkd1 Cox20 Fh1 Etfdh Pmpcb Cox6a2 Cox4i1 Cox8a Chchd5 Coq10a Ndufa7 Uqcrq Cox19 Mtfr1l Gm10053 Uqcr10 Cycs Uqcrh mt-Nd1 mt-Co1 mt-Co2 D2hgdh Nfatc4 Ndufa10 Ppargc1a Prdm16 Mybbp1a Mup12 Dlat Idh3g Dlst Cs Trap1 Cbfa2t3 Taz Slc25a13 Mdh2 Prelid1 Uqcrb Fastkd3 Pdhb Ndufs4 Sucla2 Myc Ndufb9 Adsl Aco2 Nd…
Ribosome biogenesis	Down	-4.6687	218	0.00059	Nsun5 Nhp2 Rrp15 Nom1 Pih1d1 Nob1 Ppan Emg1 Ddx56 Bud23 Rsl1d1 Aamp Rps18 Rpl10 Mettl16 Tsr3 Skiv2l2 Rrp7a Mrm1 Ltv1 Ddx52 Nle1 Wdr37 Mterf3 Ngdn Brix1 Dcaf13 Wdr46 Srfbp1 Rps14 Mrpl11 Rps24 Nop16 Wdr12 Nop58 Nop10 Nat10 Nop56 Eif6 Nmd3 Gar1 Rpf1 Exosc3 Nol6 Ebna1bp2 Mrto4 Zfp593 Utp11 Nol9 Ran Mrpl1 Rpl6 Malsu1 Bms1 Ddx47 Pop4 Mphosph10 Eri2 Mak16 Heatr3 Mphosph6 Nip7 Urb2 Rsl24d1 Dis3l Rpsa Pwp…
Oxidative phosphorylation	Down	-4.5547	62	0.0016	Cox5a Sdhd Cox4i2 Cox7c Sdha Ndufs6 Cyc1 Ndufv2 Sdhaf2 Cox8b Pmpcb Cox6a2 Cox4i1 Cox8a Ndufa7 Uqcrq Gm10053 Uqcr10 Cycs Uqcrh mt-Co1 mt-Co2 Uqcrc1 Ndufa10 Mlxipl Taz Surf1 Uqcrb Myc Ndufb9 Uqcc2 Ndufb8 Ndufs1 Myog Vcp Pink1 Park7 Slc25a33 Nipsnap2 Ndufc2 Tefm mt-Nd2 mt-Nd4 mt-Nd5 mt-Cytb mt-Nd4l Uqcc3 Gadd45gip1 Bid Actn3 Rhoa Dld Ppif Dnajc15 Msh2 Cox7a2l Snca Mtch2 Coq7 Mecp2 Coq9 Atp7a Slc25a2…
Protein folding	Down	-4.5513	132	0.0011	Cct3 Fkbp10 Fkbp7 Fkbp11 Cct4 Fkbp8 Cdc37 Nudcd2 Fkbp3 Tmx1 Ero1l Cct5 Emc2 Txndc11 Pdia5 Fkbp5 Pfdn6 Tmx3 Cdc37l1 P4hb Fyco1 Cct8 Hspd1 Emc4 Pdia3 Mkks Erp44 Nudc Erp29 Fkbp9 Cct7 Emc3 Fkbp4 Fkbp1a Cct2 Tmx4 Fkbp14 Txndc5 Tbcd Bag2 Emc6 Bbs12 Pfdn4 Nudcd3 Fkbp2 Ero1lb Tcp1 Hspe1 Dnlz Emc1 Chordc1 Pfdn2 Hspa8 Unc45b Cd74 Dnajc1 Hsph1 Unc45a Sh3glb1 H2-DMb2 Mesd B2m Pfdn5 Ranbp2 Pex19 Calr Dnaja3 …
Protein transmembrane transport	Down	-4.2685	56	0.0052	Timm44 Tomm40 Timm50 Pex5 Tomm40l Pam16 Pex12 Timm13 Timm22 Tomm20l Tomm22 Grpel2 Timm21 Hspd1 Srp9 Pex5l Pex14 Tomm7 Pex10 Grpel1 Timm17b Srp72 Gm9803 Sec61b Timm17a Dnlz Gm10320 Tomm20 Timm9 Timm10 Pex6 Pex19 Pex1 Nutf2 Timm23 Sec63 Pex3 Pex7 Pex13 Hspa4 Hsp90aa1 Samm50 Gpihbp1 Zfand2b Pex16 Ran C2cd5 Pdcd5 Rab8b Pex2 Bloc1s3 Pex26 Gm10273 Nutf2-ps1 Sec61g Akt2 Bcr Rtn2 Hspa8 Chchd4 Ndufa13
Ribosomal large subunit biogenesis	Down	-4.2042	59	0.0061	Nhp2 Rrp15 Ppan Rsl1d1 Aamp Rpl10 Nle1 Wdr37 Brix1 Mrpl11 Nop16 Wdr12 Eif6 Rpf1 Ebna1bp2 Mrto4 Nol9 Mrpl1 Rpl6 Mak16 Heatr3 Nip7 Rsl24d1 Surf6 Rpf2 Rpl12 Wdr55 Wdr74 Rpl7 Zfp622 Mdn1 Gm10036 Rpl10-ps3 Rpl23a Rpl5 Rpl11 Nsa2 Rrs1 Rpl7a Rpl35 Snu13 Rpl7l1 Yae1d1 Gm2000 Gm10269 Gm5093 Npm1 Rpl38 Pes1 Bop1 Rpl14 Fastkd2 Sdad1 Malsu1 Dhx30 Nop53 Ddx28 Rpl35a Rpl26 Gtpbp4 Rpl24
Intracellular protein transmembrane import	Down	-3.9388	39	0.015	Timm44 Tomm40 Timm50 Pex5 Tomm40l Pam16 Pex12 Timm13 Timm22 Tomm20l Tomm22 Grpel2 Timm21 Hspd1 Pex5l Pex14 Tomm7 Pex10 Grpel1 Timm17b Gm9803 Timm17a Dnlz Tomm20 Timm9 Timm10 Pex6 Pex19 Pex1 Pex3 Pex7 Pex13 Hspa4 Hsp90aa1 Samm50 Pex16 Pdcd5 Rab8b Pex2 Pex26 Chchd4 Ndufa13
rRNA processing	Down	-3.916	154	0.011	Nsun5 Nhp2 Rrp15 Pih1d1 Nob1 Emg1 Ddx56 Bud23 Rsl1d1 Mettl16 Tsr3 Skiv2l2 Rrp7a Mrm1 Ddx52 Wdr37 Ngdn Dcaf13 Wdr46 Srfbp1 Rps14 Rps24 Wdr12 Nop58 Nop10 Nat10 Nop56 Eif6 Gar1 Rpf1 Exosc3 Nol6 Ebna1bp2 Mrto4 Utp11 Nol9 Mrpl1 Bms1 Ddx47 Pop4 Mphosph10 Eri2 Mak16 Mphosph6 Dis3l Rpsa Pwp2 Dis3 Wdr3 Noc4l Eri3 Exosc4 Utp6 Abt1 Nop14 Rps16 Wdr36 Tsr1 Rpf2 Trmt112 Rps21 Sart1 Exosc2 Tbl3 Rrp9 Rpl7 Fbl Rp…
Glycosyl compound metabolic process	Down	-3.8981	264	0.011	Cox5a Sdhd Atp5f1 Hk2 Tcirg1 Atp5d Impdh1 Atp5g1 Pdcl Cox4i2 Adssl1 Pgam1 Adss Cox7c Atp5g3 Atp6v0a1 Nudt4 Gamt Dcakd Mbip Sdha Ndufs6 Adsl Naga Cyc1 Tpi1 Ndufaf7 Ndufv2 Nudt3 Sdhaf2 Nt5c2 Cox8b Tk1 Hk3 Pdcl3 Uck2 Ahcy Gmps Ahcyl1 Cda Pmpcb Ahcyl2 Cox6a2 Cox4i1 Atp5h Cox8a Atp6v0a2 Atp6v0a4 Atp5l Bpgm Adk Gck Ndufa7 Uqcrq Gphn Gm4737 Txndc9 Gm10053 Uqcr10 Atp5g2 Impdh2 Cycs Uqcrh mt-Co1 mt-Co2 Gm…
Energy derivation by oxidation of organic compounds	Down	-3.8521	175	0.013	Cox5a Sdhd Ugp2 Ndufs3 Sdhb Cox4i2 Cox7c Mdh1 Ogdh Pygl Sdha Ndufs6 Ogdhl Cyc1 Ndufv2 Sdhaf2 Cox8b Phkg1 Uqcrc1 Pgm2 Dhtkd1 Cox20 Fh1 Etfdh Pmpcb Cox6a2 Phkg2 Cox4i1 Pygb Agl Cox8a Chchd5 Coq10a Ndufa7 Uqcrq Cox19 Mtfr1l Gm10053 Lep Uqcr10 Cycs Uqcrh mt-Nd1 mt-Co1 mt-Co2 D2hgdh Nfatc4 Ndufa10 Ppargc1a Pygm Prdm16 Mybbp1a C1qtnf2 Ppp1r3c Mup12 Dlat Akt1 Idh3g Gys1 Akt2 Ppp1cc Dlst Insr Cs Trap1 In…
Generation of precursor metabolites and energy	Down	-3.8492	229	0.013	Cox5a Sdhd Hk2 Ugp2 Ndufs3 Sdhb Cox4i2 Pgam1 Cox7c Mdh1 Ogdh Pygl Sdha Ndufs6 Ogdhl Cyc1 Tpi1 Ndufv2 Sdhaf2 Cox8b Phkg1 Uqcrc1 Pgm2 Dhtkd1 Hk3 Cox20 Fh1 Etfdh Pmpcb Cox6a2 Phkg2 Cox4i1 Pygb Agl Cox8a Chchd5 Bpgm Coq10a Gck Ndufa7 Uqcrq Cox19 Mtfr1l Gm10053 Lep Uqcr10 Cycs Uqcrh mt-Nd1 mt-Co1 mt-Co2 D2hgdh Galk1 Gale Aldoa Mpi Pfkm Tkfc Gpi1 Hk1 Pfkl Pgam2 Nfatc4 Ndufa10 Ppargc1a Pkm Pygm Tigar Pr…
Purine nucleoside biosynthetic process	Down	-3.8415	70	0.014	Atp5f1 Tcirg1 Atp5d Impdh1 Atp5g1 Adssl1 Adss Atp5g3 Atp6v0a1 Dcakd Adsl Cyc1 Gmps Atp5h Atp6v0a2 Atp6v0a4 Atp5l Adk Atp5g2 Impdh2 Gm10250 Coasy Ada Pank3 Papss1 Pank1 Tgfb1 Stat3 Aprt Slc25a13 Surf1 Atp5e Guk1 Nme2 Myc Atp5j Atp5o Nme4 Atp5b Atp5a1 Hprt Prps2 Atp5c1 Parp1 Nme7 Vcp Stoml2 Ak4 Ppcs Ak2 Acot7 Pank4 Nipsnap2 Prps1 Acat1 Nme6 Nme5 Pank2 Nme1 Atp5j2 Pid1 Atp5k Atp5s Mtap Ppcdc Amd2 mt…
Purine ribonucleoside biosynthetic process	Down	-3.8415	70	0.014	Atp5f1 Tcirg1 Atp5d Impdh1 Atp5g1 Adssl1 Adss Atp5g3 Atp6v0a1 Dcakd Adsl Cyc1 Gmps Atp5h Atp6v0a2 Atp6v0a4 Atp5l Adk Atp5g2 Impdh2 Gm10250 Coasy Ada Pank3 Papss1 Pank1 Tgfb1 Stat3 Aprt Slc25a13 Surf1 Atp5e Guk1 Nme2 Myc Atp5j Atp5o Nme4 Atp5b Atp5a1 Hprt Prps2 Atp5c1 Parp1 Nme7 Vcp Stoml2 Ak4 Ppcs Ak2 Acot7 Pank4 Nipsnap2 Prps1 Acat1 Nme6 Nme5 Pank2 Nme1 Atp5j2 Pid1 Atp5k Atp5s Mtap Ppcdc Amd2 mt…
Purine nucleoside metabolic process	Down	-3.8186	226	0.013	Cox5a Sdhd Atp5f1 Hk2 Tcirg1 Atp5d Impdh1 Atp5g1 Cox4i2 Adssl1 Pgam1 Adss Cox7c Atp5g3 Atp6v0a1 Nudt4 Gamt Dcakd Mbip Sdha Ndufs6 Adsl Cyc1 Tpi1 Ndufaf7 Ndufv2 Nudt3 Sdhaf2 Nt5c2 Cox8b Hk3 Ahcy Gmps Ahcyl1 Pmpcb Ahcyl2 Cox6a2 Cox4i1 Atp5h Cox8a Atp6v0a2 Atp6v0a4 Atp5l Bpgm Adk Gck Ndufa7 Uqcrq Gphn Gm4737 Gm10053 Uqcr10 Atp5g2 Impdh2 Cycs Uqcrh mt-Co1 mt-Co2 Gm10250 Nudt10 Nudt11 Galk1 Gale Aldoa…
Nucleoside metabolic process	Down	-3.7902	253	0.014	Cox5a Sdhd Atp5f1 Hk2 Tcirg1 Atp5d Impdh1 Atp5g1 Pdcl Cox4i2 Adssl1 Pgam1 Adss Cox7c Atp5g3 Atp6v0a1 Nudt4 Gamt Dcakd Mbip Sdha Ndufs6 Adsl Cyc1 Tpi1 Ndufaf7 Ndufv2 Nudt3 Sdhaf2 Nt5c2 Cox8b Tk1 Hk3 Pdcl3 Uck2 Ahcy Gmps Ahcyl1 Cda Pmpcb Ahcyl2 Cox6a2 Cox4i1 Atp5h Cox8a Atp6v0a2 Atp6v0a4 Atp5l Bpgm Adk Gck Ndufa7 Uqcrq Gphn Gm4737 Txndc9 Gm10053 Uqcr10 Atp5g2 Impdh2 Cycs Uqcrh mt-Co1 mt-Co2 Gm10250…
Nucleoside triphosphate metabolic process	Down	-3.7666	196	0.014	Cox5a Sdhd Atp5f1 Hk2 Tcirg1 Atp5d Impdh1 Atp5g1 Cox4i2 Pgam1 Cox7c Atp5g3 Atp6v0a1 Cmpk2 Mbip Sdha Ndufs6 Cyc1 Tpi1 Ndufaf7 Ndufv2 Sdhaf2 Cox8b Hk3 Dtymk Pmpcb Cox6a2 Cox4i1 Nudt15 Atp5h Cox8a Atp6v0a2 Atp6v0a4 Atp5l Bpgm Gck Ndufa7 Uqcrq Gphn Gm10053 Uqcr10 Atp5g2 Impdh2 Cycs Uqcrh mt-Co1 mt-Co2 Gm10250 Galk1 Gale Aldoa Mpi Pfkm Tkfc Gpi1 Hk1 Dguok Ada Pfkl Pgam2 Uqcrc1 Ndufa10 Vcp Pkm Nudt1 Ti…
Purine ribonucleoside metabolic process	Down	-3.7429	222	0.015	Cox5a Sdhd Atp5f1 Hk2 Tcirg1 Atp5d Impdh1 Atp5g1 Cox4i2 Adssl1 Pgam1 Adss Cox7c Atp5g3 Atp6v0a1 Nudt4 Gamt Dcakd Mbip Sdha Ndufs6 Adsl Cyc1 Tpi1 Ndufaf7 Ndufv2 Nudt3 Sdhaf2 Nt5c2 Cox8b Hk3 Ahcy Gmps Ahcyl1 Pmpcb Ahcyl2 Cox6a2 Cox4i1 Atp5h Cox8a Atp6v0a2 Atp6v0a4 Atp5l Bpgm Adk Gck Ndufa7 Uqcrq Gphn Gm4737 Gm10053 Uqcr10 Atp5g2 Impdh2 Cycs Uqcrh mt-Co1 mt-Co2 Gm10250 Nudt10 Nudt11 Galk1 Gale Aldoa…
Purine ribonucleoside triphosphate metabolic process	Down	-3.712	178	0.015	Cox5a Sdhd Atp5f1 Hk2 Tcirg1 Atp5d Impdh1 Atp5g1 Cox4i2 Pgam1 Cox7c Atp5g3 Atp6v0a1 Mbip Sdha Ndufs6 Cyc1 Tpi1 Ndufaf7 Ndufv2 Sdhaf2 Cox8b Hk3 Pmpcb Cox6a2 Cox4i1 Atp5h Cox8a Atp6v0a2 Atp6v0a4 Atp5l Bpgm Gck Ndufa7 Uqcrq Gphn Gm10053 Uqcr10 Atp5g2 Impdh2 Cycs Uqcrh mt-Co1 mt-Co2 Gm10250 Galk1 Gale Aldoa Mpi Pfkm Tkfc Gpi1 Hk1 Pfkl Pgam2 Uqcrc1 Ndufa10 Vcp Pkm Tigar Eno1b Pgk1 Eno1 Gnai3 Tgfb1 Sta…
Ribonucleoside metabolic process	Down	-3.699	239	0.015	Cox5a Sdhd Atp5f1 Hk2 Tcirg1 Atp5d Impdh1 Atp5g1 Pdcl Cox4i2 Adssl1 Pgam1 Adss Cox7c Atp5g3 Atp6v0a1 Nudt4 Gamt Dcakd Mbip Sdha Ndufs6 Adsl Cyc1 Tpi1 Ndufaf7 Ndufv2 Nudt3 Sdhaf2 Nt5c2 Cox8b Hk3 Pdcl3 Ahcy Gmps Ahcyl1 Cda Pmpcb Ahcyl2 Cox6a2 Cox4i1 Atp5h Cox8a Atp6v0a2 Atp6v0a4 Atp5l Bpgm Adk Gck Ndufa7 Uqcrq Gphn Gm4737 Txndc9 Gm10053 Uqcr10 Atp5g2 Impdh2 Cycs Uqcrh mt-Co1 mt-Co2 Gm10250 Nudt10 N…
Mitochondrial transmembrane transport	Down	-3.6951	43	0.023	Timm44 Tomm40 Timm50 Tomm40l Mcu Pam16 Timm13 Timm22 Tomm20l Tomm22 Cyc1 Grpel2 Timm21 Hspd1 Mcub Tomm7 Grpel1 Timm17b Slc25a36 Ucp3 Ucp2 Gm9803 Timm17a Dnlz Tomm20 Timm9 Timm10 Micu1 Hspa4 Hsp90aa1 Mrs2 Mcur1 Micu2 Samm50 Smdt1 Afg3l2 Maip1 Stoml2 Slc25a33 Pdcd5 Slc25a23 Mpc1 Mpc2 Atp5o Chchd4 Ndufa13
Purine nucleoside triphosphate metabolic process	Down	-3.6657	183	0.018	Cox5a Sdhd Atp5f1 Hk2 Tcirg1 Atp5d Impdh1 Atp5g1 Cox4i2 Pgam1 Cox7c Atp5g3 Atp6v0a1 Mbip Sdha Ndufs6 Cyc1 Tpi1 Ndufaf7 Ndufv2 Sdhaf2 Cox8b Hk3 Pmpcb Cox6a2 Cox4i1 Nudt15 Atp5h Cox8a Atp6v0a2 Atp6v0a4 Atp5l Bpgm Gck Ndufa7 Uqcrq Gphn Gm10053 Uqcr10 Atp5g2 Impdh2 Cycs Uqcrh mt-Co1 mt-Co2 Gm10250 Galk1 Gale Aldoa Mpi Pfkm Tkfc Gpi1 Hk1 Dguok Ada Pfkl Pgam2 Uqcrc1 Ndufa10 Vcp Pkm Nudt1 Tigar Eno1b Pg…
rRNA metabolic process	Down	-3.5998	158	0.022	Nsun5 Nhp2 Rrp15 Pih1d1 Nob1 Emg1 Ddx56 Bud23 Rsl1d1 Mettl16 Tsr3 Skiv2l2 Rrp7a Mrm1 Ddx52 Wdr37 Ngdn Dcaf13 Wdr46 Srfbp1 Rps14 Rps24 Wdr12 Nop58 Nop10 Nat10 Nop56 Eif6 Gar1 Rpf1 Exosc3 Nol6 Ebna1bp2 Mrto4 Utp11 Nol9 Mrpl1 Bms1 Ddx47 Pop4 Mphosph10 Eri2 Mak16 Mphosph6 Dis3l Rpsa Pwp2 Dis3 Wdr3 Noc4l Eri3 Exosc4 Utp6 Abt1 Nop14 Rps16 Wdr36 Tsr1 Rpf2 Trmt112 Rps21 Sart1 Exosc2 Tbl3 Rrp9 Pelo Rpl7 F…
Ribonucleoside triphosphate metabolic process	Down	-3.5886	184	0.022	Cox5a Sdhd Atp5f1 Hk2 Tcirg1 Atp5d Impdh1 Atp5g1 Cox4i2 Pgam1 Cox7c Atp5g3 Atp6v0a1 Mbip Sdha Ndufs6 Cyc1 Tpi1 Ndufaf7 Ndufv2 Sdhaf2 Cox8b Hk3 Pmpcb Cox6a2 Cox4i1 Atp5h Cox8a Atp6v0a2 Atp6v0a4 Atp5l Bpgm Gck Ndufa7 Uqcrq Gphn Gm10053 Uqcr10 Atp5g2 Impdh2 Cycs Uqcrh mt-Co1 mt-Co2 Gm10250 Galk1 Gale Aldoa Mpi Pfkm Tkfc Gpi1 Hk1 Pfkl Pgam2 Uqcrc1 Ndufa10 Vcp Pkm Tigar Eno1b Pgk1 Eno1 Gnai3 Uck1 Tgfb…
Positive regulation of GTPase activity	Up	6.2674	319	6.8e-07	Tbc1d8 Ccl24 Ccl8 Evi5l Dennd6b Ccl6 Ccl9 Tbc1d15 Ccl11 Ralgapa1 Ccl25 Tbc1d5 Rabgap1l Tbc1d1 Adprhl1 Tbc1d9 Cx3cl1 Tbc1d10a Ankrd27 Rundc1 Ccl7 Ccl2 Rabgap1 Tbc1d9b Tbc1d2b Sgsm2 Grtp1 Tbc1d17 Usp6nl Tbc1d25 Tbcd Tbc1d13 Tbc1d2 Tbc1d16 Tbc1d10c Dennd6a Tbc1d22b Sgsm1 Sgsm3 Tbc1d8b Tbc1d10b Arhgap23 Tbc1d22a Tbc1d30 Gm13304 Gm2564 Gm21541 Ccl21b Ccl21a Ccl21a Ccl21b Ccl21c Gm10591 Ccl21c Ndel1 Dv…
Regulation of GTPase activity	Up	6.2574	348	6.8e-07	Tbc1d8 Chn2 Ccl24 Ccl8 Evi5l Dennd6b Ccl6 Ccl9 Tbc1d15 Ccl11 Ralgapa1 Racgap1 Ccl25 Tbc1d5 Rabgap1l Tsc1 Tbc1d1 Plxnd1 Plxnb3 Adprhl1 Tbc1d9 Cx3cl1 Tbc1d10a Ankrd27 Rundc1 Ccl7 Ccl2 Rabgap1 Tbc1d9b Syde2 Tbc1d2b Sgsm2 Grtp1 Tbc1d17 Usp6nl Tbc1d25 Tbcd Tbc1d13 Tbc1d2 Tbc1d16 Tbc1d10c Dennd6a Tbc1d22b Sgsm1 Sgsm3 Tbc1d8b Tbc1d10b Arhgap23 Tbc1d22a Tbc1d30 Gm13304 Plxnc1 Gm2564 Gm21541 Ccl21b Ccl21a…
Cell morphogenesis involved in differentiation	Up	5.8093	327	6.5e-06	Apoe Kif5b Tnfrsf22 Ogn Lrrn2 Plxna2 Lrrc38 Tmem106b Plxna1 Plxnd1 Ilk Cdkl5 Plxnb3 Slit2 Thy1 Fez1 Ssh3 Lrfn3 Tnfrsf23 Ssh2 Ssh1 Prox2 Plppr4 Lrfn4 Lingo1 Plxnb1 Fez2 Kif5a Plxnc1 Lrrc55 Cdh4 Col18a1 Rac1 Metrn Ephb3 Epha2 Bmp7 Ywhah Nrcam Dlg4 Ntn1 Net1 Numb Sema4d Wnt5a Tnfrsf12a Slit1 Ablim1 Nrp1 Fn1 Epb41l5 Nfasc Tnn Olfm1 Abl1 Notch1 Src Ngf Efna1 Epha7 Ptprd Ephb2 Sema3c Sema3a Vamp3 Dvl1 …
Cell projection morphogenesis	Up	5.3323	406	5.1e-05	Apoe Kif5b Tnfrsf22 Evi5l Sgk1 Tekt1 Dnaaf2 Ogn 1110004E09Rik Tmem138 Dnaaf5 Lrrn2 Plxna2 Wdr5 Tmem141 Ccdc39 Lrrc38 Ccdc28b Rilpl1 Rilpl2 Ift81 Tmem106b Plxna1 Plxnd1 Cdkl5 Plxnb3 Slit2 Pcm1 Thy1 Fez1 Cdc14b Cdc14a Wdr5b Ssh3 Lrfn3 Bbs7 Tnfrsf23 Dzip1l Wdr19 Ssh2 Rilp Ccdc114 Pacsin1 Ssh1 Plppr4 Lrfn4 Lingo1 Plxnb1 Fez2 Bbs5 Ntf5 Kif5a Plxnc1 Lrrc55 Ttc30a1 Ttc30a2 Ttc30b Bbip1 Gm20695 Itgb3 Cdh…
Negative regulation of transcription from RNA polymerase II promoter	Up	5.3208	471	5.1e-05	Tcf25 Relb Nfib Brms1l Nelfb Zmynd11 Zhx1 E4f1 Rela Rcor2 Nfkb2 Ikzf2 Nacc2 Nfkb1 Nfia Mecp2 Sin3b Zhx3 Rcor3 Prox2 Zfp366 Jun Junb Zfp13 Suds3 Jund Zfp382 Brms1 Kdm1a Tbx2 Bcl6b Pcbp3 Rarg Nrip2 Hoxc8 Nfix Npas1 Nr1h3 Spi1 Stat6 Ppard Nr2f6 Tgfb1 Etv3 Atn1 Pias4 Klf5 Mlxipl Trim28 Ncoa2 Nr2c1 Snai3 Ctnnb1 Cav1 Id3 Arid1a Tle1 Prox1 Zfp296 Glis2 Hoxa2 Gata2 Srf Gata3 Rarb Ikzf1 Hey2 Sirt1 E2f7 Zf…
Chromatin modification	Up	5.1416	401	9.5e-05	Dmap1 Eya4 Brms1l H2afy Ube2a Eya2 Tada2a Wdr82 Hr Eny2 Naa50 Iws1 Mbd2 Uhrf2 Men1 Tbl1x Padi1 Eya1 Cdc73 Tada1 Elp4 Mrgbp Tbl1xr1 Eya3 Taf12 Padi2 Tada2b Msl3 Morf4l2 Sin3b Usp3 Jmjd1c Phf20 Sin3a Fbl Taf9b Msl3l2 Tada3 Taf9 Morf4l1 Msl2 Suds3 Ak6 Brms1 Ash2l Kdm1a Setd1a Kat2b Tgfb1 Myod1 Gata2 Gata3 Kdm6b Sirt1 Srebf1 Dnmt3a Per1 Kat2a Kat6b Paxbp1 Map3k12 Satb1 Ubr2 Kdm4b Ring1 Kdm5c Cbx8 Rnf…
Brain development	Up	5.1247	358	9.5e-05	Pafah1b2 Pafah1b3 Hnmt Nnat Plekhn1 Ctnnb1 Csnk1d Igf1 Bmp4 Wnt5a Dbi Sema6d Bmp2 Slc6a17 Egf Nr2f2 Zic1 Fgf2 Sema7a Reln Hoxb3 Trp53 Cxcl12 Utp3 Cdh1 Cttnbp2 Atp5f1 Hnrnpd Ckb Srr Lamb1 Efna2 Eif2b5 Coq8b Bid Ndrg2 Aqp1 Ndufs3 Mef2c Ctns Neurl1a Cdc42 Cnp Ezh1 Arpc5 Dynll1 Fpgs Slc38a3 Prox1 Atp6v0d1 Aldh1a2 Sirt2 Ttbk1 Arnt2 H3f3b Med1 Kdm6b Ywhah Xab2 Atp2b1 Apaf1 H2afy2 Avpr1a Ncoa1 Pafah1b1 …
Central nervous system development	Up	5.1244	448	9.5e-05	Pafah1b2 Pafah1b3 Hnmt Hapln3 Tpp1 Slit2 Csk Lyn Nnat Plekhn1 Cntf Ctnnb1 Csnk1d Ephb3 Vtn Igf1 Nrcam Bmp4 Wnt5a Hes1 Prpf19 Dbi Notch1 Sema6d Bmp2 Slc6a17 Egf Lmo4 Nr2f2 Mt3 Zic1 Ephb1 Lif Mycn Fgf2 Sema7a Clcf1 Reln Hoxb3 Lingo1 Sox12 Trp53 Cxcl12 Zbtb16 Utp3 Drp2 Cdh1 Cttnbp2 Pparg Acvr1b Atp5f1 Hnrnpd Ckb Srr Akt1 Lamb1 Efna2 Eif2b5 Coq8b Bid Ndrg2 Aqp1 Eif2b2 Wdr1 Ndufs3 Mef2c Ctns Neurl1a C…
Animal organ morphogenesis	Up	5.071	466	0.00011	Egf Prox2 Notch1 Rbpj Tgfb1 Elf3 Rps6ka1 Pgf Epha2 Gmnn Ctnnb1 Bmp7 Etv5 Sulf1 Etv4 Tbx3 Tnfaip3 Ctgf Ntn4 Id2 Aspn Bmp4 Wnt5a Spry2 Gdnf Fzd6 Vegfa Six2 Frzb Fgf7 Bmp2 Wnt2b Sema3c Sema3a Casz1 Dvl1 Plxna1 Plxnd1 Kras Ilk Mki67 Sfrp1 Fgfr1 Nkd1 Barx2 Wnt6 Myo5a Twist1 Fgf1 Wnt4 Fgf2 Ankrd6 Sdk2 Bdnf Nog Tacstd2 Pbx1 Cebpb Bcl2 Eda Mapk3 Mapk1 Cntf Tbx4 Axin2 Sox9 Hpn Col1a1 Lamb1 Dvl3 Rab23 Por …
Neuron projection morphogenesis	Up	5.0282	270	0.00012	Apoe Kif5b Tnfrsf22 Sgk1 Ogn Lrrn2 Plxna2 Lrrc38 Tmem106b Plxna1 Plxnd1 Cdkl5 Plxnb3 Slit2 Thy1 Fez1 Ssh3 Lrfn3 Tnfrsf23 Ssh2 Pacsin1 Ssh1 Plppr4 Lrfn4 Lingo1 Plxnb1 Fez2 Ntf5 Kif5a Plxnc1 Lrrc55 Cdh4 Metrn Ephb3 Bmp7 Ywhah Nrcam Dlg4 Ntn1 Numb Sema4d Wnt5a Tnfrsf12a Slit1 Ablim1 Nrp1 Fn1 Nfasc Tnn Olfm1 Notch1 Ngf Efna1 Epha7 Ptprd Ephb2 Sema3c Sema3a Dvl1 Rufy3 Gpm6a Ephb1 Ryk Sema3f Pip5k1c Nt…
Cell part morphogenesis	Up	5.0152	424	0.00012	Apoe Kif5b Tnfrsf22 Evi5l Sgk1 Tekt1 Dnaaf2 Ogn 1110004E09Rik Tmem138 Dnaaf5 Lrrn2 Plxna2 Wdr5 Tmem141 Ccdc39 Lrrc38 Ccdc28b Rilpl1 Rilpl2 Ift81 Tmem106b Plxna1 Plxnd1 Cdkl5 Plxnb3 Slit2 Pcm1 Thy1 Fez1 Cdc14b Cdc14a Wdr5b Ssh3 Lrfn3 Bbs7 Tnfrsf23 Dzip1l Wdr19 Ssh2 Rilp Ccdc114 Pacsin1 Ssh1 Plppr4 Lrfn4 Lingo1 Plxnb1 Fez2 Bbs5 Ntf5 Kif5a Plxnc1 Lrrc55 Ttc30a1 Ttc30a2 Ttc30b Bbip1 Gm20695 Itgb3 Cdh…
Regulation of small GTPase mediated signal transduction	Up	4.9992	151	0.00016	Rasa4 Rasa1 Dab2ip Rasa3 Rasa2 Lpar6 Gpr4 Lpar4 F2rl3 Rasal3 Gpr17 Syngap1 Rasal2 Dock2 Csf1 Kitl F2rl1 Spry2 Arap3 Col3a1 Stmn3 Ngf Arhgef2 Rasgrf1 Scai Spry1 Lpar1 Rgl2 Reln Abra F2r Arhgap35 Sipa1l2 Tiam1 Tsc2 Apoe Cyth2 Cul3 Arhgef40 Arhgef18 Chn2 Myo9b Sh2b2 Eps8l1 Stambp Arpp19 Vav2 Ppp2cb Bcr Plekhg4 Abca1 Cyth1 Timp2 Tnfaip1 Abr Crk Cyth3 Cyth4 Arrb1 Arhgef25 Arfgef3 Fgd6 Igf1 Itsn2 Ralga…
Cell morphogenesis involved in neuron differentiation	Up	4.9422	249	0.00016	Apoe Kif5b Tnfrsf22 Ogn Lrrn2 Plxna2 Lrrc38 Tmem106b Plxna1 Plxnd1 Cdkl5 Plxnb3 Slit2 Thy1 Fez1 Ssh3 Lrfn3 Tnfrsf23 Ssh2 Ssh1 Plppr4 Lrfn4 Lingo1 Plxnb1 Fez2 Kif5a Plxnc1 Lrrc55 Cdh4 Metrn Ephb3 Bmp7 Ywhah Nrcam Dlg4 Ntn1 Numb Sema4d Wnt5a Tnfrsf12a Slit1 Ablim1 Nrp1 Fn1 Nfasc Tnn Olfm1 Notch1 Ngf Efna1 Epha7 Ptprd Ephb2 Sema3c Sema3a Dvl1 Rufy3 Ephb1 Ryk Sema3f Pip5k1c Ntng2 Sema7a Reln Sipa1l1 …
Neuron development	Up	4.8754	500	0.00018	Apoe Kif5b Tnfrsf22 Sgk1 Mapk9 Ogn Stmn4 Lrrn2 Plxna2 Stmn2 Skil Lrrc38 Tmem106b Plxna1 Plxnd1 Camk1 Cdkl5 Plxnb3 Slit2 Ccsap Thy1 Fez1 Map4 Ssh3 Lrfn3 Tnfrsf23 Ssh2 Cdnf Pacsin1 Ssh1 Plppr4 Lrfn4 Lingo1 Plxnb1 Fez2 Fry Fryl Ntf5 Kif5a Plxnc1 Lrrc55 Cntf Cdh4 Sez6 Akt1 Rac1 Metrn Braf Lamb1 Ephb3 Neurl1a Rhoa Gprc5b Bmp7 Rac3 Ywhah Ntn4 Cobl Nrcam Galr2 Dlg4 Ntn1 Numb Sema4d Atp8a2 Wnt5a Ednrb Ma…
Chromatin organization	Up	4.7823	496	0.00026	Cdc45 Smarcb1 Supt6 Chaf1a Vps72 Dmap1 Eya4 Brms1l Elof1 H2afy Ube2a Eya2 Hist1h2bc Tada2a H2afy2 Cabin1 Wdr82 Supt4a Nrde2 Dek Hr Eny2 Naa50 Hira Riox2 Dpy30 Iws1 Mbd2 Uhrf2 Men1 Tbl1x Padi1 Eya1 Cdc73 Tada1 Elp4 Mrgbp Tbl1xr1 Eya3 Taf12 Padi2 Tada2b Rrp8 Msl3 Morf4l2 Sin3b Usp3 Jmjd1c H2afz Phf20 Nup133 Bahcc1 H2afv Sin3a Fbl Taf9b Hist1h2be Msl3l2 Ino80c Tada3 H2afx Taf9 Atad2b Hist1h2bg Znhit…
Regulation of Ras protein signal transduction	Up	4.7305	136	0.00038	Rasa4 Rasa1 Dab2ip Rasa3 Rasa2 Lpar6 Gpr4 Lpar4 F2rl3 Rasal3 Gpr17 Syngap1 Rasal2 Dock2 Csf1 Kitl F2rl1 Spry2 Arap3 Col3a1 Stmn3 Ngf Arhgef2 Rasgrf1 Scai Spry1 Lpar1 Rgl2 Abra F2r Arhgap35 Tiam1 Apoe Cyth2 Cul3 Arhgef40 Arhgef18 Myo9b Sh2b2 Eps8l1 Stambp Arpp19 Vav2 Ppp2cb Bcr Plekhg4 Abca1 Cyth1 Timp2 Tnfaip1 Abr Crk Cyth3 Cyth4 Arrb1 Arhgef25 Arfgef3 Fgd6 Igf1 Itsn2 Net1 Arhgef28 Rasgrf2 Arhgef…
Histone modification	Up	4.7212	335	0.00035	Dmap1 Eya4 Brms1l H2afy Ube2a Eya2 Tada2a Wdr82 Hr Eny2 Naa50 Iws1 Men1 Tbl1x Padi1 Eya1 Cdc73 Tada1 Elp4 Mrgbp Tbl1xr1 Eya3 Taf12 Padi2 Tada2b Msl3 Morf4l2 Sin3b Usp3 Jmjd1c Phf20 Sin3a Fbl Taf9b Msl3l2 Tada3 Taf9 Morf4l1 Msl2 Suds3 Ak6 Brms1 Ash2l Kdm1a Setd1a Kat2b Tgfb1 Myod1 Gata2 Gata3 Kdm6b Sirt1 Srebf1 Per1 Kat2a Kat6b Paxbp1 Map3k12 Satb1 Ubr2 Kdm4b Ring1 Kdm5c Cbx8 Rnf2 Smyd2 Bmi1 Ash1l…
Head development	Up	4.7028	389	0.00035	Pafah1b2 Pafah1b3 Hnmt Nnat Plekhn1 Ctnnb1 Csnk1d Igf1 Bmp4 Wnt5a Dbi Sema6d Bmp2 Slc6a17 Egf Nr2f2 Zic1 Fgf2 Sema7a Reln Hoxb3 Trp53 Cxcl12 Utp3 Cdh1 Cttnbp2 Atp5f1 Hnrnpd Ckb Srr Lamb1 Efna2 Eif2b5 Coq8b Bid Ndrg2 Aqp1 Ndufs3 Mef2c Ctns Neurl1a Cdc42 Cnp Ezh1 Arpc5 Dynll1 Fpgs Slc38a3 Prox1 Atp6v0d1 Aldh1a2 Sirt2 Ttbk1 Arnt2 H3f3b Med1 Kdm6b Ywhah Xab2 Atp2b1 Apaf1 H2afy2 Avpr1a Ncoa1 Pafah1b1 …
Regulation of Rho protein signal transduction	Up	4.6857	77	0.00058	Lpar6 Gpr4 Lpar4 F2rl3 Gpr17 F2rl1 Arap3 Col3a1 Arhgef2 Scai Lpar1 Abra F2r Arhgap35 Tiam1 Apoe Cul3 Arhgef40 Arhgef18 Myo9b Eps8l1 Vav2 Bcr Plekhg4 Abca1 Tnfaip1 Abr Arrb1 Arhgef25 Fgd6 Itsn2 Net1 Arhgef28 Rasgrf2 Arhgef3 Spata13 Trio Fgd4 Robo1 Itsn1 Tiam2 Fgd2 Sos1 Pdgfrb Dnmbp Fgd1 Eps8l2 Farp1 Arhgef9 Als2 Myoc Cavin4 Arhgef19 Arhgdib Kctd13 Arhgef6 Mcf2l Arhgef7 Dlc1 Rasgrf1 Kank1 Arhgef17 …
Neuron projection development	Up	4.662	446	0.00038	Apoe Kif5b Tnfrsf22 Sgk1 Ogn Stmn4 Lrrn2 Plxna2 Stmn2 Lrrc38 Tmem106b Plxna1 Plxnd1 Camk1 Cdkl5 Plxnb3 Slit2 Thy1 Fez1 Map4 Ssh3 Lrfn3 Tnfrsf23 Ssh2 Cdnf Pacsin1 Ssh1 Plppr4 Lrfn4 Lingo1 Plxnb1 Fez2 Fry Fryl Ntf5 Kif5a Plxnc1 Lrrc55 Cntf Cdh4 Sez6 Akt1 Rac1 Metrn Braf Lamb1 Ephb3 Neurl1a Rhoa Gprc5b Bmp7 Rac3 Ywhah Cobl Nrcam Galr2 Dlg4 Ntn1 Numb Sema4d Atp8a2 Wnt5a Matn2 Asap1 Il1rap App Tnfrsf1…
Heart development	Up	4.6323	339	0.00043	Taz Mypn Sgcd Sgcg Nexn Prox2 1190002N15Rik Dll1 Hey2 Bmpr1a Nrp1 Notch1 Rbpj Tbx2 Ctnnb1 Myl2 Zfpm2 Rps6ka2 Rest Twist1 Myh6 Sox6 Arrb2 Pparg Raf1 Mef2d Itga3 Ppard Tgfb1 Sri Calr Insr Mef2c Eif4g2 Gata6 Tcap Tbx1 Cad Cacybp Srf Tab2 Sparc Myh11 Ddx39b Igf1 Egfr Frs2 Adap2 Kat2a Cdkl1 Edn1 Bmp4 Nipbl Oxct1 Ppara Robo1 Ndufv2 Mbd2 Mbd1 Ankrd1 Sox17 Col3a1 Pam Tnnt2 Smyd2 Acvr1 Xirp2 Fbn1 Jag1 Bmp…
Forebrain development	Up	4.4714	184	0.00093	Bmp4 Dbi Bmp2 Nr2f2 Fgf2 Sema7a Reln Cdh1 Lamb1 Efna2 Eif2b5 Aqp1 Mef2c Cnp Ezh1 Arpc5 Aldh1a2 Kdm6b Xab2 Avpr1a Ncoa1 Pafah1b1 Dpysl2 Nefl Myc Slc38a2 Nde1 Gsk3b Robo1 Gart Bad Atic Atp2b4 Xrn2 Wnt2b Eif2b3 Sema3a Ppargc1a Ran Anxa3 Foxp2 Ezh2 Ptn Foxp1 Rrm1 Flna Slit2 Casp3 Phlpp2 Gnao1 Ets1 Pebp1 Szt2 Akr1c14 Myo1d Rab3gap1 Lrrk2 Gng12 Kdm1a Wdr62 Rara Lpar1 Ppp1r9b Cntnap2 Mcph1 Lrp1 Atp1a3 I…
Chordate embryonic development	Up	4.4216	380	0.00093	Axin2 Ctnnb1 Tgfbr1 Fkbp8 Ptch1 Bmp4 Pax7 Tbx6 Snai1 Gli2 Junb Col1a1 Dusp3 Pax3 Tbx1 Rarres2 Fuz Aldh1a2 Srf Wnt11 Igf1 Ptprr Tgfb3 Wnt5a Myc Scrib Pcsk5 Eif4a3 Als2 Dvl1 Shroom3 Lfng Lrp6 Fgfr2 Atp6ap2 Nradd Pkd1 Atp7a Pkd2 Twist1 Prickle1 Etl4 Chd7 Wdr60 Dact1 Nog mt-Nd4 Cecr2 Tcap Arnt2 Cobl Plxna2 Mbnl1 Sema3c Sfrp1 Scx Ttn Gna12 Ccm2 Hoxb6 Tcf7 Mmp14 Epn2 Sec24b Ocrl Sp1 Rarg Meox1 Hoxc11 H…
Positive regulation of hydrolase activity	Up	4.4168	488	0.00093	Tbc1d8 Ccl24 Ccl8 Evi5l Dennd6b Ccl6 Ccl9 Apaf1 Tbc1d15 Gna13 Ccl11 Ralgapa1 Ccl25 Tbc1d5 Rabgap1l Tbc1d1 Adprhl1 Tbc1d9 Cx3cl1 Tbc1d10a Ankrd27 Rundc1 Ccl7 Ccl2 Rabgap1 Tbc1d9b Tbc1d2b Sgsm2 Grtp1 Tbc1d17 Usp6nl Tbc1d25 Tbcd Tbc1d13 Tbc1d2 Tbc1d16 Tbc1d10c Dennd6a Tbc1d22b Sgsm1 Sgsm3 Tbc1d8b Tbc1d10b Arhgap23 Tbc1d22a Tbc1d30 Gm13304 Psme3 Gm2564 Gm21541 Ccl21b Ccl21a Ccl21a Ccl21b Ccl21c Gm105…
Embryo development ending in birth or egg hatching	Up	4.3633	384	0.0012	Axin2 Ctnnb1 Tgfbr1 Fkbp8 Ptch1 Bmp4 Pax7 Tbx6 Snai1 Gli2 Junb Col1a1 Dusp3 Pax3 Tbx1 Rarres2 Fuz Aldh1a2 Srf Wnt11 Igf1 Ptprr Tgfb3 Wnt5a Myc Scrib Pcsk5 Eif4a3 Als2 Dvl1 Shroom3 Lfng Abcg2 Lrp6 Fgfr2 Atp6ap2 Nradd Pkd1 Atp7a Pkd2 Twist1 Prickle1 Etl4 Fgf2 Chd7 Wdr60 Dact1 Nog mt-Nd4 Cecr2 Tcap Arnt2 Cobl Plxna2 Mbnl1 Sema3c Sfrp1 Scx Ttn Gna12 Ccm2 Hoxb6 Tcf7 Mmp14 Epn2 Sec24b Ocrl Sp1 Rarg Meo…
Protein autophosphorylation	Up	4.3559	147	0.0014	Fer Hck Grap Yes1 Mapkapk2 Frk Fyn Mknk2 Syk Sla Ptk2 Zap70 Abl1 Sla2 Src Pdgfc Mapkapk5 Btk Bmx Pdgfd Csk Mapkapk3 Pim3 Lyn Fes Ptk2b Grb2 Gm42878 Stk11 Ddr1 Eif2ak4 Prkaca Insr Trim28 Nlk Ros1 Egfr Irak3 Clk4 Ern1 Vrk1 Eif2s1 Map3k12 Brd4 Eif2ak2 Impact Csf1r Clk1 Stk16 Ddr2 Trpm7 Epha7 Pdgfra Trim24 Irak1 Clk3 Eef2k Rap2b Hipk4 Rap2c Rap2a Vrk2 Clk2 Csnk2a1 Gm10031 Pdgfb Acvr1b Cdk12 Grk5 Csnk…
Actin filament-based process	Up	4.3456	430	0.0012	Arpc2 Arpc5 Trpv4 Map3k4 Pls3 Baiap2l2 Pfn1 Epb41l2 Mybpc1 Pfn4 Map3k3 Coro6 Map3k14 Cap2 Lcp1 Epb41l3 Myom1 Epb41l4a Coro1b Baiap2 Fscn2 Obsl1 Arpc5l Tsc1 Ttc17 Tpm3 Myoz2 Coro2a 2310002L09Rik Epb41l4b Tpm2 Cap1 Epb41 Arpc1a Arpc1b Fchsd2 Arfip2 Myom2 Tpm4 Tpm1 Brk1 Iqsec1 Ssh3 Cobll1 Cdc42ep3 Ssh2 Fchsd1 Mybpc2 Mapkap1 Baiap2l1 Synpo2l Iqsec3 Cdc42ep4 Coro2b Ssh1 Mybph Cdc42ep2 Whamm Frmd6 Rict…
Embryonic organ development	Up	4.3086	211	0.0014	Tead3 Id2 Wnt5a Frzb Sh2b3 Snai1 Ercc1 Pole Tbx1 Rarres2 Rarb Slc6a8 Kitl Efemp1 Tgfb3 Gli3 Nipbl Ercc3 Mbd2 Pcsk5 Eif4a3 Eya1 Acvr1 Fbn1 Ccdc39 Rad23b Ercc2 Fgfr2 Dnaaf1 Stra6 Nphp3 Pkd2 Mbd3 Twist1 Ptprq Tgfb2 Chd7 Wdr60 Nog Mfap2 Flt3l Sox9 Id3 Tcap Prox1 Cobl Hoxb6 Tcf7 Mmp14 Epn2 Sec24b Sp1 Rarg Hoxc11 Smo Dvl3 Insig2 Epha2 Ctnnb1 Bmp7 Bcr Plcd1 Cdh23 Aldh1a2 Hoxa2 Gata2 Aldh1a3 Gata3 Wnt11 …
Embryonic morphogenesis	Up	4.2758	319	0.0015	Dusp6 Dusp1 Dusp2 Egf Dusp4 Dusp5 Wnt9a Gata6 Ctnnb1 Bmp7 Sulf1 Id2 Ptch1 Bmp4 Wnt5a Six2 Sox17 Eya1 Frzb Ret Wnt6 Wnt4 Hoxa11 Inhba Nog Itga5 Mmp14 Mapk7 Col6a1 Itga3 Lamb1 Klf4 Map3k20 Tbx1 Prox1 AI597479 Fuz Vtn Mmp9 Tbx3 Rack1 Efemp1 Itgb4 Tgfb3 Nipbl Gdnf Scrib Itgb5 Adipoq Lama3 Itga7 Eif4a3 Col7a1 Itgb1 Col5a2 Fn1 Lamb3 Itga8 Acvr1 Col5a1 Itga4 Itgav Fbn1 Ccdc39 Supt20 Col11a1 Shroom3 Fgfr…
Tissue morphogenesis	Up	4.1868	310	0.0021	Dchs1 Fat4 Pgf Ctnnb1 Bmp7 Etv5 Celsr1 Sulf1 Etv4 Ntn4 Ptch1 Bmp4 Wnt5a Gdnf Fzd6 Trp63 Vegfa Six2 Eya1 Fgf7 Wnt2b Sfrp2 Egf Sema3c Sema3a Dvl1 Pxn Plxna1 Ret Plxnd1 Kras Ilk Sfrp1 Fgfr1 Nkd1 Pkd1 Wnt6 Wnt4 Hoxa11 Ankrd6 Inhba Snai1 Nog Tacstd2 Pbx1 Bcl2 Ccm2 Acvrl1 Itga5 Itga3 Tgfb1 Dvl3 Ddr1 Tcap Met Fuz Myl2 Klhl3 Stc1 Wnt11 Stard13 Tbx3 Slc9a3r1 Itgb4 Dvl2 Mpp5 Vcl Dab2 Zfpm2 Scrib Mylk Ptk7 …
Histone lysine methylation	Up	4.112	77	0.0038	Wdr82 Iws1 Men1 Ash2l Setd1a Gata3 Sirt1 Kdm4b Ash1l Kdm4c Mecp2 Kdm4a Setd7 Jarid2 Suv39h1 Zfp335 Pygo2 Kdm3a Nsd2 Kmt5c Kmt2a Supt6 Paxip1 Pih1d1 Dnmt1 Chd5 Ctr9 Kmt2b Ezh1 Ehmt2 Setdb1 H2afy Nsd1 Dpy30 Phf1 Nelfe Cxxc1 Rbbp5 Smyd2 Suv39h2 Wdr5 Dnmt3b Kmt2e Nelfa Auts2 Ezh2 Prdm5 Atrx Setd6 Ogt Setmar Tet3 Ehmt1 Kmt2c Bend3 Setd1b Bcor Tet2 Setd2 Kmt5b Kmt5a Prdm9 Nsd3 Smyd1 Smyd3 Setd3 Wdr61 D…
Rho protein signal transduction	Up	4.088	102	0.0038	Lpar6 Cdc42ep3 Gpr4 Cdc42ep2 Lpar4 F2rl3 Gpr17 Gna12 Srgap1 Gna13 Gm20498 F2rl1 Arap3 Arhgdia Col3a1 Arhgef2 Hacd3 Scai Lpar1 Cdc42ep4 Abra Rhoj F2r Arhgap35 Kalrn Cdc42ep5 Synj2bp Ngfr Tiam1 Apoe Cul3 Arhgef40 Arhgef18 Myo9b Eps8l1 Cdc42 Rhoa Vav2 Bcr Plekhg4 Abca1 Tnfaip1 Abr Arrb1 Arhgef25 Fgd6 Rock2 Itsn2 Net1 Arhgef28 Rasgrf2 Arhgef3 Spata13 Trio Fgd4 Robo1 Itsn1 Tiam2 Fgd2 Sos1 Rock1 Pdgfrb…
Regulation of nervous system development	Up	4.0751	421	0.0032	Apoe Tnfrsf22 Tnfrsf21 Plxna2 Plxna1 Plxnd1 Camk1 Cdkl5 Plxnb3 Thy1 Ssh3 Tnfrsf23 Ssh2 Ssh1 Ntf3 Ntf5 Plxnc1 Cntf Csnk1d Cdh4 Sez6 Akt1 Metrn Braf Plag1 Brinp2 Mef2c Ephb3 Cdc20 Neurl1a Rhoa Clstn3 Gprc5b Bmp7 Adgrl1 Gnrh1 Ywhah Socs2 Igf1 Tcf3 Cobl Jade2 Ntn1 Sema4d Bmp4 Atp8a2 Wnt5a Ednrb Asap1 Bcl6 Il1rap Hes1 App Tnfrsf12a Nrxn1 Zeb1 Prpf19 Avil Nrp1 Ctdsp1 Fn1 Olfm1 Notch1 Anapc2 Duoxa1 Bmp2…
Ras protein signal transduction	Up	3.9623	207	0.0051	Rasa4 Rasa1 Shoc2 Dab2ip Rasa3 Rasa2 Lpar6 Cdc42ep3 Gpr4 Cdc42ep2 Lpar4 F2rl3 Rasal3 Gpr17 Syngap1 Rasal2 Dock2 Psd3 Gna12 Csf1 Eps8 Kitl Srgap1 Dbnl Gna13 Gm20498 F2rl1 Nisch Spry2 Arap3 Arhgdia Col3a1 Stmn3 Ngf Arhgef2 Rasgrf1 Hacd3 Scai Dok3 Rap2b Spry1 Lpar1 Rhou Rgl2 Cdc42ep4 Abra Rhoj F2r Rap2c Rap2a Rras2 Arhgap35 Kalrn Cdc42ep5 Rasgrp3 Synj2bp Ngfr Kpnb1 Rac1 Tiam1 Apoe Cyth2 Dnmt1 Cul3 R…
Microtubule cytoskeleton organization	Up	3.9429	243	0.0052	Tubgcp3 Spag5 Ranbp3 Ranbp2 Kif11 Pafah1b1 Dnaaf2 Ppp2r3c Ccdc88c Stmn4 Spast Atat1 Katnal2 Tubgcp2 Dnaaf5 Tmem141 Kif18a Tubgcp4 Stmn2 Stmn3 Ccdc39 Hook1 Stmn1 Map7d1 Pcm1 Kif23 Dync1li1 Ccdc88a Cdc14b Mzt1 Cdc14a Tubgcp5 Hook3 Tbcd Cep131 Ccdc114 Map7d2 Katnal1 Ccdc88b Tubgcp6 Hook2 Kiz Fign Haus3 Fignl2 Tubb5 Ranbp1 Nav1 Zfp207 Gabarap Map1s Fbxo5 Tppp Myh9 Ptk2 Nde1 Tuba1b Hdgfl3 Dclk2 Capzb …
Axonogenesis	Up	3.9074	181	0.0061	Apoe Kif5b Tnfrsf22 Ogn Lrrn2 Plxna2 Lrrc38 Plxna1 Plxnd1 Cdkl5 Plxnb3 Slit2 Thy1 Fez1 Ssh3 Lrfn3 Tnfrsf23 Ssh2 Ssh1 Plppr4 Lrfn4 Lingo1 Plxnb1 Fez2 Kif5a Plxnc1 Lrrc55 Cdh4 Metrn Ephb3 Bmp7 Nrcam Ntn1 Numb Sema4d Wnt5a Tnfrsf12a Slit1 Ablim1 Nrp1 Fn1 Nfasc Tnn Olfm1 Notch1 Ngf Efna1 Epha7 Ephb2 Sema3c Sema3a Dvl1 Rufy3 Ephb1 Ryk Sema3f Pip5k1c Ntng2 Sema7a Sipa1l1 Trim46 Bdnf Efna5 Ntf3 Slit3 Ch…
Cellular response to organic cyclic compound	Up	3.8574	310	0.0068	Src Ncbp1 Rnf6 Abhd2 Snip1 Zfp366 Gper1 Nr6a1 Med14 Cdkn1b Gstm3 Mef2c Tfap4 Inpp5k Cdk4 Atp1a2 Rhoa Id3 Myod1 Ehmt2 Sirt2 Esr1 Cry1 Ddit4 Rps6kb1 Zfp36l1 Ryr2 Smad5 Drosha Fbxo32 Pak2 Wnt10b Gpd1 Calcoco1 Tmem173 Npc1 Impact Btrc Mstn Myog Bmp2 Rae1 P2ry1 Smad9 Eif4e Ppp3ca Nr4a3 Alpl Casp9 Clock P2rx7 Zc3hav1 Itpr2 Pak4 Rbm3 Eif4ebp1 Smad1 Fdx1 Carm1 Cebpa P2ry12 P2ry13 Ago2 Safb2 Zc3h12a Ar Cr…
Heart morphogenesis	Up	3.8083	144	0.0087	Notch1 Rbpj Ctnnb1 Twist1 Insr Gata6 Tcap Myl2 Bmp4 Nipbl Zfpm2 Ankrd1 Tnnt2 Acvr1 Bmp2 Mylk2 Ccdc39 Notch2 Sfrp2 Tgfbr3 Dnaaf1 Tpm1 Nphp3 Pkd2 Sirt6 Npy1r Dchs1 Cpe Tgfb2 Chd7 Pkp2 Myh7 Gja5 Myl3 Tnnc1 Fhl2 Sema3c Axin2 Smo Dvl3 Mef2c Bmp7 Rarb Hey2 Psen1 Mdm2 Dvl2 Wnt5a Smad4 Sox17 Eya1 Vangl2 Eng Col5a1 Ccm2l Col11a1 Ncor2 Tead2 Bmp5 Smarca4 Nedd4 Smad3 Heyl Rara Snai1 Fzd1 Foxc2 Msx1 Fzd2 Fox…
Transmembrane receptor protein tyrosine kinase signaling pathway	Up	3.7909	289	0.0086	Fer Lcp2 Hck Pgf Grap Yes1 Mapkapk2 Baiap2l2 Frk Fyn Dusp6 Socs2 Rhbdf1 Shc2 Rhbdf2 Shc3 Syk Erbin Sla Ptk2 Igfbp6 Vegfb Baiap2 Zap70 Tsc1 Pag1 Sla2 Src Btk Bmx Pik3r2 Pdgfd Csk Cish Cbl Shc4 Leprot Socs5 Baiap2l1 Mmrn2 Lyn Esm1 Shc1 Pilra Irs3 Socs4 Bdnf Ntf3 Gm9847 Fes Ptk2b Ntf5 Btc Fgfrl1 Notch1 Sox9 Efna2 Ddr1 Stat3 Stat5a Akt2 Sh2b2 Epha2 Sulf2 Git1 Sulf1 Ctgf Igf1 Eif4ebp2 Egfr Frs2 Srebf1…
Regulation of neurogenesis	Up	3.7669	387	0.0088	Apoe Tnfrsf22 Plxna2 Plxna1 Plxnd1 Camk1 Cdkl5 Plxnb3 Thy1 Ssh3 Tnfrsf23 Ssh2 Ssh1 Ntf3 Ntf5 Plxnc1 Cntf Csnk1d Cdh4 Sez6 Akt1 Metrn Braf Plag1 Brinp2 Mef2c Ephb3 Neurl1a Rhoa Gprc5b Bmp7 Gnrh1 Ywhah Socs2 Tcf3 Cobl Jade2 Ntn1 Sema4d Bmp4 Atp8a2 Wnt5a Ednrb Asap1 Bcl6 Il1rap Hes1 App Tnfrsf12a Zeb1 Prpf19 Avil Nrp1 Ctdsp1 Fn1 Olfm1 Notch1 Duoxa1 Bmp2 Ngf Efna1 Sfrp2 Epha7 Ptprd Ephb2 Sema3a Rufy3…
Rhythmic process	Up	3.7513	176	0.0099	Nfil3 Rai1 Ppp1cc Ppp1cb Ptgds Cry1 Nr1d1 Per1 Nr1d2 Ppara Creb1 Rorc Hdac1 Per3 Ppargc1a Clock Rora Rbm4b Pml Egr2 Hnrnpu Ppp1ca Mybbp1a Ep300 Arntl Cry2 Mup12 Rbm4 Hnrnpd Kat2b Serpinf1 Mmp14 Sp1 Kmt2a Relb Eif2b5 Crtc1 Hlf Eif2b2 Agrp Ncoa2 Cdk4 Id3 Trpm2 Prox1 Retn Hnrnpl Gnrh1 Ada Arrb1 Kitl Sirt1 Egfr Adora2a Fbxw11 Mapk9 Rack1 Adcy1 Nampt Map2k6 Id2 Ncoa1 Mta1 Mapk8 Pspc1 Enox1 Fbxl3 Myc H…
Axon development	Up	3.746	202	0.0099	Apoe Kif5b Tnfrsf22 Ogn Lrrn2 Plxna2 Lrrc38 Plxna1 Plxnd1 Cdkl5 Plxnb3 Slit2 Thy1 Fez1 Ssh3 Lrfn3 Tnfrsf23 Ssh2 Ssh1 Plppr4 Lrfn4 Lingo1 Plxnb1 Fez2 Kif5a Plxnc1 Lrrc55 Cntf Cdh4 Metrn Braf Ephb3 Bmp7 Nrcam Ntn1 Numb Sema4d Wnt5a Tnfrsf12a Slit1 Ablim1 Nrp1 Fn1 Nfasc Tnn Olfm1 Notch1 Ngf Efna1 Epha7 Ephb2 Sema3c Sema3a Dvl1 Rufy3 Ephb1 Ryk Sema3f Pip5k1c Ntng2 Sema7a Sipa1l1 Trim46 Bdnf Efna5 Ntf…
Synaptic signaling	Up	3.691	186	0.012	Dlg3 Cacnb3 Stx1a Snap47 Chrne Pdzd11 Slc12a7 Slc12a4 Grm1 Cacnb1 Chrna2 Snap29 Dlg1 Chrnd Chrna1 Slc12a6 Syt13 Snap25 Snap23 Chrna4 Syt6 Chrnb2 Exoc4 Slc6a1 Fchsd2 Stx4a Stx1b Syt8 Sytl4 Gpr19 Ptgdr2 Rims4 Npy1r Vgf Fchsd1 Chrnb1 Syt15 Stx3 Pcdhb19 Pcdhb14 Penk Pcdhb20 Pcdhb17 Gpr1 Ric3 Pcdhb18 Syt12 Prokr1 Doc2a Syt17 Unc13c Btbd9 Syt9 Syt11 Pcdhb22 Ston2 Lynx1 Cdc20 Neurl1a Kif5b Eif4ebp2 Ador…
Trans-synaptic signaling	Up	3.691	186	0.012	Dlg3 Cacnb3 Stx1a Snap47 Chrne Pdzd11 Slc12a7 Slc12a4 Grm1 Cacnb1 Chrna2 Snap29 Dlg1 Chrnd Chrna1 Slc12a6 Syt13 Snap25 Snap23 Chrna4 Syt6 Chrnb2 Exoc4 Slc6a1 Fchsd2 Stx4a Stx1b Syt8 Sytl4 Gpr19 Ptgdr2 Rims4 Npy1r Vgf Fchsd1 Chrnb1 Syt15 Stx3 Pcdhb19 Pcdhb14 Penk Pcdhb20 Pcdhb17 Gpr1 Ric3 Pcdhb18 Syt12 Prokr1 Doc2a Syt17 Unc13c Btbd9 Syt9 Syt11 Pcdhb22 Ston2 Lynx1 Cdc20 Neurl1a Kif5b Eif4ebp2 Ador…
Regulation of cell morphogenesis	Up	3.6734	283	0.012	Vrk3 Apoe Csnk1g2 Evi5l Ttbk1 Vrk1 Zmym2 Csnk1e Brwd1 Csnk1a1 Csnk1d Plxna2 Cdc7 Plxna1 Plxnd1 Cdkl5 Zmym3 Plxnb3 Thy1 Csnk1g1 Ssh3 Cdc42ep3 Ssh2 Zmym5 Cdc42ep4 Ssh1 Zmym6 Zmym4 Cdc42ep2 Brwd3 Cdc42ep5 Vrk2 Csnk1g3 Plxnc1 Ttbk2 Gna12 Cdh4 Metrn Kit Ephb3 Plekho1 Ywhah Fyn Gna13 Ntn1 Net1 Sema4d Dmtn Cep97 Tnfrsf12a Rhoq Arap3 Fgd1 Nrp1 Fn1 Olfm1 Ngf Efna1 Sema4a Epha7 Ptprd Ephb2 Sema3a Rufy3 Sli…
Histone methylation	Up	3.6629	95	0.013	H2afy Wdr82 Iws1 Men1 Fbl Ash2l Setd1a Gata3 Sirt1 Paxbp1 Satb1 Kdm4b Smyd2 Ash1l Kdm4c Pax7 Ezh2 Mecp2 Carm1 Kdm4a Setd7 Jarid2 Suv39h1 Zfp335 Kmt5b Pygo2 Prdm9 Kdm3a Nsd2 Kmt5c Prmt7 Chtop Kmt2a Supt6 Paxip1 Pih1d1 Paf1 Dnmt1 Chd5 Ctr9 Kmt2b Ezh1 Ehmt2 Setdb1 Prmt2 Nsd1 Prmt5 Dpy30 Phf1 Nelfe Cxxc1 Rbbp5 Suv39h2 Ntmt1 Wdr5 Dnmt3b Kmt2e Mthfr Nelfa Auts2 Prdm5 Atrx Coprs Setd6 Ogt Setmar Tet3 Eh…
Morphogenesis of an epithelium	Up	3.6535	255	0.012	Dchs1 Fat4 Pgf Ctnnb1 Bmp7 Etv5 Celsr1 Sulf1 Etv4 Ntn4 Ptch1 Bmp4 Wnt5a Gdnf Fzd6 Trp63 Vegfa Fgf7 Wnt2b Sfrp2 Egf Sema3c Sema3a Dvl1 Pxn Plxna1 Ret Plxnd1 Kras Ilk Sfrp1 Fgfr1 Nkd1 Pkd1 Wnt6 Wnt4 Ankrd6 Snai1 Nog Tacstd2 Pbx1 Bcl2 Ccm2 Acvrl1 Itga5 Tgfb1 Dvl3 Ddr1 Met Fuz Klhl3 Wnt11 Stard13 Slc9a3r1 Dvl2 Mpp5 Vcl Dab2 Scrib Ptk7 Csnk2b Tmeff2 Acvr1 Col5a1 Gsn Lin7c Ccdc39 Pdcd10 Cyr61 Tnc Mllt3…
Behavior	Up	3.6454	245	0.012	Avpr1a Gpr19 Prokr1 Agrp Trpv1 Ptgds Dbi Rasd2 Egr2 Sdk1 Reln Lep Bhlhb9 Mup12 Comt Serpinf1 Kit Otog Retn Cdh23 Pten Ehmt2 Ace2 Srf Ada Hdac2 Egfr Actr2 Adora2a Rps6kb1 Ncoa1 Pafah1b1 Fos Glud1 Dnajc9 Anxa7 Mss51 Ppp3cb Ppara Csnk1e Arc App Pja2 Nrxn1 Mbd2 Fen1 Cpt1a Fosl1 Eif4a3 Snca Creb1 Tsc1 P2rx3 Cst3 Chrna4 P2ry1 Bche Chrnb2 Per3 Mtor Prkcz Htt Foxp2 Ptn Slc6a1 Myh14 Fadd Nlgn3 Adrb3 Star …
Neural tube development	Up	3.6309	101	0.013	Fkbp8 Ptch1 Bmp4 Pax7 Gli2 Fuz Aldh1a2 Scrib Dvl1 Shroom3 Atp6ap2 Pkd1 Pkd2 Prickle1 Dact1 Cecr2 Cobl Plxna2 Sema3c Tcf7 Sec24b Rarg Dvl3 Pax3 Prkacb Prkaca Bmp7 Celsr1 Sdc4 Stk4 Pfn1 Kif3a Psen1 Nf1 Dvl2 Gli3 Wnt5a Fzd6 Stk3 Hes1 Enah Ptk7 Tcf7l2 Vangl2 Abl1 Sall4 Sfrp2 Ift122 Vasp Sfrp1 Bmp5 Wdr19 Rara Tbc1d32 Fzd1 Fzd2 Cthrc1 Spint2 Luzp1 Tulp3 Smo Tgfb1 Plod3 Epha2 Arid1a Rala Cluap1 Nup50 If…
Actin cytoskeleton organization	Up	3.6037	385	0.013	Arpc2 Arpc5 Trpv4 Map3k4 Pls3 Baiap2l2 Pfn1 Epb41l2 Mybpc1 Pfn4 Map3k3 Coro6 Map3k14 Cap2 Lcp1 Epb41l3 Myom1 Epb41l4a Coro1b Baiap2 Fscn2 Obsl1 Arpc5l Tsc1 Ttc17 Tpm3 Myoz2 Coro2a 2310002L09Rik Epb41l4b Tpm2 Cap1 Epb41 Arpc1a Arpc1b Fchsd2 Arfip2 Myom2 Tpm4 Tpm1 Brk1 Iqsec1 Ssh3 Cobll1 Cdc42ep3 Ssh2 Fchsd1 Mybpc2 Mapkap1 Baiap2l1 Synpo2l Iqsec3 Cdc42ep4 Coro2b Ssh1 Mybph Cdc42ep2 Whamm Frmd6 Rict…
Regulation of chromatin organization	Up	3.6029	115	0.014	Cdc45 H2afy Tada2a Hira Iws1 Uhrf2 Tada2b Atad2b Tgfb1 Gata2 Gata3 Sirt1 Srebf1 Paxbp1 Kdm4b Kdm4c Pax7 Kdm5a Mecp2 Kdm4a Piwil2 Twist1 Setd7 Arid5a Jarid2 Foxp3 Zfp335 Setd1a Pygo2 Znhit1 Trp53 Fmr1 Chtop Supt6 Spi1 Akap8l Pih1d1 Paf1 Ruvbl2 Dnmt1 Trim28 Ctr9 Tpr Cdk9 Ehmt2 Setdb1 Arrb1 Sart3 Map1s Tlk2 Kat2a Rps6ka5 Nsd1 Mapk8 Nipbl Akap8 Phf1 Nelfe Otub1 Rps6ka4 Snca Trip12 Dnmt3b Rnf20 Mier1 …
Stem cell proliferation	Up	3.601	65	0.016	Kitl Acsl6 Zfp36l1 Wnt5a L3mbtl2 Wnt10b Nfya Sox17 Sfrp2 Sox18 Kctd11 Bdnf Yap1 Tead3 Tgfb1 Nes Fbln1 Pdcd2 Cd34 Thpo Ltbp3 Notch1 Wnt2b Dock7 Ago3 Smarcd3 Etv6 Vegfc Lrrk2 Sox5 Disc1 Cx3cr1 Arih2 Racgap1 Smo Ctnnb1 Nf2 Frs2 Hif1a Numb Vegfa Ovol1 Ctnna1 Trp53 Numbl Hhip Nkap Tbx3 Sart3 Ace Nf1 Pafah1b1 Ctc1 Gli3 Id4 Snai2 Nde1 Dgcr8 Eif2ak2 Six2 Mecom Fubp1 Fgfr1 Babam1 Sox10 Sirt6 Dagla Plxnb2 …
Circadian rhythm	Up	3.5991	111	0.014	Nfil3 Rai1 Ppp1cc Ppp1cb Ptgds Cry1 Nr1d1 Per1 Nr1d2 Ppara Creb1 Rorc Hdac1 Per3 Ppargc1a Clock Rora Rbm4b Pml Hnrnpu Ppp1ca Mybbp1a Ep300 Arntl Cry2 Mup12 Rbm4 Hnrnpd Agrp Cdk4 Prox1 Hnrnpl Ada Sirt1 Egfr Adora2a Adcy1 Fbxl3 Csnk1e Adipoq Htr7 Maged1 Btrc Ube3a Tyms Cst3 Ezh2 Bhlhe40 Nono Star Klf9 Cipc Klf10 Ciart Uts2r Timeless Tph1 Arntl2 Adora1 Abcb4 Thrap3 Nrip1 Jun Per2 Lep Dbp Crem Ghrl H…
Tube development	Up	3.5987	336	0.013	Pgf Bmp7 Etv5 Etv4 Fkbp8 Id2 Ptch1 Bmp4 Fgf9 Wnt5a Spry2 Ednrb Gdnf Vegfa Wnt2b Sfrp2 Egf Pax7 Pxn Ret Kras Ilk Pkd1 Wnt6 Fgf1 Wnt4 Fgf2 Gli2 Bdnf Nog Tacstd2 Pbx1 Bcl2 Eda Ccm2 Acvrl1 Itga3 Akr1b3 Tgfb1 Gata6 Ctnnb1 Rarres2 Met Prox1 Fuz Aldh1a2 Klhl3 Wnt11 Stard13 Srsf6 Sdc4 Rarb Sparc Sfrp5 Ctgf Egfr Fstl3 Srebf1 Sdc1 Itgb4 Tgfb3 Nipbl Rida Scrib Cdkn1a Csnk2b Pdgfrb Pcsk5 Tyms Stat1 Acvr1 Dab…
Chemical synaptic transmission	Up	3.5959	184	0.013	Dlg3 Cacnb3 Stx1a Snap47 Chrne Pdzd11 Slc12a7 Slc12a4 Grm1 Cacnb1 Chrna2 Snap29 Dlg1 Chrnd Chrna1 Slc12a6 Syt13 Snap25 Snap23 Chrna4 Syt6 Chrnb2 Exoc4 Slc6a1 Fchsd2 Stx4a Stx1b Syt8 Sytl4 Gpr19 Ptgdr2 Rims4 Npy1r Vgf Fchsd1 Chrnb1 Syt15 Stx3 Pcdhb19 Pcdhb14 Penk Pcdhb20 Pcdhb17 Gpr1 Ric3 Pcdhb18 Syt12 Prokr1 Doc2a Syt17 Unc13c Btbd9 Syt9 Syt11 Pcdhb22 Ston2 Lynx1 Cdc20 Neurl1a Kif5b Eif4ebp2 Ador…
Anterograde trans-synaptic signaling	Up	3.5959	184	0.013	Dlg3 Cacnb3 Stx1a Snap47 Chrne Pdzd11 Slc12a7 Slc12a4 Grm1 Cacnb1 Chrna2 Snap29 Dlg1 Chrnd Chrna1 Slc12a6 Syt13 Snap25 Snap23 Chrna4 Syt6 Chrnb2 Exoc4 Slc6a1 Fchsd2 Stx4a Stx1b Syt8 Sytl4 Gpr19 Ptgdr2 Rims4 Npy1r Vgf Fchsd1 Chrnb1 Syt15 Stx3 Pcdhb19 Pcdhb14 Penk Pcdhb20 Pcdhb17 Gpr1 Ric3 Pcdhb18 Syt12 Prokr1 Doc2a Syt17 Unc13c Btbd9 Syt9 Syt11 Pcdhb22 Ston2 Lynx1 Cdc20 Neurl1a Kif5b Eif4ebp2 Ador…
Enzyme linked receptor protein signaling pathway	Up	3.5795	454	0.013	Fer Bmp8b Tgfb1 Lcp2 Hck Pgf Grap Gata6 Bmp7 Yes1 Mapkapk2 Baiap2l2 Frk Fyn Dusp6 Socs2 Rhbdf1 Shc2 Rhbdf2 Shc3 Syk Erbin Bmp4 Gdf10 Sla Ptk2 Igfbp6 Vegfb Gdf11 Baiap2 Cnpy2 Mstn Zap70 Tsc1 Bmp2 Pag1 Sla2 Src Skil Npr1 Npr2 Bmp3 Btk Bmx Zcchc18 Pik3r2 Pdgfd Bmp5 Csk Cish Bmp8a Inha Cbl Shc4 Leprot Inhbb Socs5 Lefty1 Baiap2l1 Tgfb2 Slc39a5 Inhba Mmrn2 Lyn Esm1 Shc1 Dusp15 Lemd2 Pilra Irs3 Socs4 Bd…
Small GTPase mediated signal transduction	Up	3.5563	328	0.014	Rasa4 Rasa1 Ralbp1 Shoc2 Dab2ip Rasa3 Rasa2 Lpar6 Cdc42ep3 Arhgap33 Arhgap32 Gpr4 Cdc42ep2 Lpar4 F2rl3 Rasal3 Gpr17 Syngap1 Rasal2 Dock2 Psd3 Gna12 Rac1 Dnaja3 Csf1 Eps8 Kitl Srgap1 Dbnl Gna13 Gm20498 F2rl1 Nisch Spry2 Arhgap31 Itsn1 Arap3 Arhgdia Hras Col3a1 Stmn3 Ngf Arhgef2 Rasgrf1 Hacd3 Scai Dok3 Rap2b Spry1 Lpar1 Rhou Rgl2 Cdc42ep4 Reln Abra Rhoj F2r Rap2c Rap2a Rap1b Rras2 Arhgap35 Kalrn Cd…
Cellular response to hormone stimulus	Up	3.4826	331	0.018	Ncoa2 Baiap2l2 Med1 Socs2 Avpr1a Rps6kb1 Sik1 Baiap2 Nr5a2 Tsc1 Src Rnf6 Pik3r2 Pkm Cish Leprot Baiap2l1 Abhd2 Ptger4 Shc1 Irs3 Zfp366 Gm9847 Jun Junb Gper1 Lep Nr6a1 Med14 Ghrl Jund Fer Akt1 Stat3 Stat5a Akt2 Sh2b2 Kit Tfap4 Gata6 Inpp5k Nsmf Atp1a2 Rhoa Rarres2 Myod1 Slc2a4 Cry1 Eif4ebp2 Ddit4 Xbp1 Acaca Srebf1 Stxbp4 Vamp2 Stat5b Zfp36l1 Uchl3 Fbxo32 Wnt10b Nr4a1 Calcoco1 C1qtnf12 Mzb1 Npc1 Ms…
Peptidyl-serine phosphorylation	Up	3.4762	177	0.019	Stk38l Pnck Vrk3 Stk11 Csnk1g2 Akt2 Pkn2 Ttbk1 Stk32c Mapkapk2 Akt3 Sgk1 Mknk2 Camkk1 Prkch Vrk1 Camk2g Prkcd Lats2 Csnk1e Stk38 Pdpk1 Csnk1a1 Csnk1d Phkg1 Sgk3 Uhmk1 Prkcq Mastl Pkn3 Mylk2 Prkcz Cdc7 Mapkapk5 Camkk2 Camk1 Dmpk Phkg2 Mast3 Dapk2 Csnk1g1 Mapkapk3 Camkv Mast4 Dapk3 Prkci Camk1d Lats1 Ikbke Sbk1 Mylk4 Prkce Pskh1 Prkcb Mast1 Pkn1 Vrk2 Csnk1g3 Prkcg Gm42878 Mapk7 Akt1 Prkaca Nlk Tbk1…
Regulation of cell migration	Up	3.4231	384	0.021	Pgf Cxcl16 Mypn Srgap1 Vegfa Vegfb Srgap2 Pdgfc Pf4 Cxcl9 Vegfd Arhgap4 Vegfc Pdgfd Thy1 Cxcl10 Nexn Fam60a Mmrn2 Hmcn2 Snai2 Lgals9 Col18a1 Tek Epha2 Gnrh1 Kitl Cbll1 Itgb3 Ntn1 Sema4d F2rl1 Vcl Nisch Dmtn Ajuba Adipoq Arap3 Cd74 Ldb1 Ptp4a1 Olfm1 Sema6d Dll4 Il1a Efna1 Sfrp2 Cyr61 Lmo4 Sema3a Adgra2 Ccl2 P2ry12 Rap2b Fgf2 Nbl1 Foxc2 F2r Ccr2 Tmsb4x Rap2c Plcb1 Tacstd2 Rap2a Bcas3 Cxcl12 Itgb1bp…
Regulation of cellular component movement	Up	3.4226	440	0.021	Pgf Cxcl16 Mypn Srgap1 Vegfa Vegfb Srgap2 Plxna2 Pdgfc Pf4 Cxcl9 Plxna1 Vegfd Arhgap4 Vegfc Pdgfd Thy1 Cxcl10 Nexn Fam60a Mmrn2 Hmcn2 Snai2 Flna Lgals9 Col18a1 Cdkn1b Tek Epha2 Gnrh1 Mapt Kitl Cbll1 Itgb3 Ntn1 Sema4d F2rl1 Vcl Nisch Dmtn Ajuba Adipoq Arap3 Cd74 Ldb1 Nrp1 Ptp4a1 Olfm1 Sema6d Dll4 Il1a Efna1 Sfrp2 Cyr61 Lmo4 B4galt1 Pdpn Sema3a Adgra2 Trf Sema3f Map2k2 Ccl2 P2ry12 Rap2b Fgf2 Nbl1 F…
Endomembrane system organization	Up	3.4133	366	0.021	Rab8a Gorasp2 Golga7 Vmp1 Ubxn2a Golga5 Nup155 Golph3 Vps51 Pacs1 Pi4k2a Rab40c Get4 Optn Nsfl1c Ubxn2b Pi4k2b Ankle2 Cog4 Cog2 Vps11 Washc4 Nup54 Plekhj1 Dym Sun1 Rab8b Tmem33 Atp8b1 Dnajc28 Sun2 Golga7b Fam109a Lemd2 Sys1 Atp8b2 Rab26 Gm20458 Syt11 Rab5b Rac1 Inpp5k Clip3 Rab5c Tmed10 Asap1 Emp2 Nrxn1 Rhoq Pkdcc Cdh2 Syt7 Rtn3 Pacsin3 Sgip1 P2rx7 Tmem43 Sytl2 Pik3r2 Plscr1 Dysf Vps18 Ano4 Palm …
Regulation of cell development	Up	3.3655	447	0.025	Myf5 Apoe Myod1 Tnfrsf22 Plxna2 Plxna1 Plxnd1 Camk1 Cdkl5 Plxnb3 Thy1 Ssh3 Myf6 Tnfrsf23 Ssh2 Ssh1 Ntf3 Ntf5 Plxnc1 Cntf Csnk1d Cdh4 Sez6 Akt1 Metrn Braf Plag1 Brinp2 Mef2c Ephb3 Neurl1a Rhoa Gprc5b Bmp7 Gnrh1 Ywhah Socs2 Tcf3 Cobl Jade2 Ntn1 Net1 Sema4d Bmp4 Atp8a2 Wnt5a Ednrb Asap1 Bcl6 Il1rap Hes1 App Tnfrsf12a Zeb1 Prpf19 Avil Nrp1 Ctdsp1 Fn1 Olfm1 Notch1 Frzb Fbn1 Duoxa1 Bmp2 Ngf Efna1 Sfrp2…
Developmental growth	Up	3.3567	350	0.025	Apoe Plxna2 Plxna1 Cdkl5 Plxnb3 Lats1 1190002N15Rik Plxnb1 Cdh4 Stat5a Large1 Igf1 Ntn1 Stat5b Bmp4 Wnt5a Spry2 Tnfrsf12a Anxa1 Men1 Nrp1 Fn1 Epb41l5 Olfm1 Lrp4 Ngf Epha7 Sema3a Dvl1 Rufy3 Slit2 Sema3f Sema7a Nrn1 Myh6 Bdnf Efna5 Gja1 Sema5b Ostn Yap1 Ghr Capn3 Sgca Tiam1 Por Insr Eif4g2 Stc1 Sp2 Ndel1 Ddx39b Rab21 Rtn4 Rps6kb1 Itsn2 Pafah1b1 Edn1 Sema4d Dpysl2 Bin3 Nipbl Cpne6 Prkdc Twf2 Nedd4l …
