# Supplementary material for: The MuSK-BMP pathway maintains myofiber size in slow muscle through regulation of Akt-mTOR signaling
Source: Skelet Muscle. 2024 Jan 3;14:1. doi: 10.1186/s13395-023-00329-9 (PMC10763067; doi:10.1186/s13395-023-00329-9)
Supplement: Supplementary file 2 — Additional file 2: Table S1. Differentially-expressed genes in WT and ∆Ig3-MuSK TA. Table S2. Differentially-expressed genes in WT and ∆Ig3-MuSK Soleus. Table S3. GO terms for ∆Ig3-MuSK soleus and TA. Table S4. Dysregulated Akt-mTOR pathway genes in the soleus compared to TA. Table S5. Atrogenes expression in WT and ∆Ig3-MuSK soleus and TA muscle. [file 13395_2023_329_MOESM2_ESM.zip › Table S5. Soleus_TA_Atrogenes_1.2FC_0.05FDR REVISED 8-2023 SkM.xlsx]

## Sheet: Soleus_Atrogenes_1.2FC_0.05FDR
Gene ID	Symbol	Function	D3-WT_log2FoldChange	D3-WT_padj
ENSMUSG00000008348	UBC	ubiquitin gene	-0.433181	0.0175955
ENSMUSG00000040435	Ppp1r15a/Gadd34	unfolded protein response	-0.344754	0.023884
ENSMUSG00000047407	Tgif	transcription regulators Smad2/3	-0.217718	0.356116
ENSMUSG00000047648	Fbxo30/MUSA 1	ubiquitin ligase	-0.191171	0.113648
ENSMUSG00000005686	Ampd3	AMP deaminase gene	-0.0871058	0.508669
ENSMUSG00000028960	Ube4b	E3/E4 enzyme	-0.0585148	0.445285
ENSMUSG00000017428	Psmd11	proteasome subunit	-0.0436053	0.692254
ENSMUSG00000027598	Itch	ubiquitin ligase	-0.0405575	0.682644
ENSMUSG00000030603	Psmc4	proteasome subunit	-0.0311718	0.620346
ENSMUSG00000015839	Nfe2l2/Nrf2	oxidative stress related gene	-0.0151379	0.925904
ENSMUSG00000052837	JunB	proto‐oncogene	-0.00549778	0.992416
ENSMUSG00000047879	Usp14	de‐ubiquiting enzyme	0.00855659	0.944564
ENSMUSG00000035086	Beclin 1	autophagy‐related genes	0.0109702	0.901607
ENSMUSG00000030161	Gabarapl 1	autophagy‐related genes	0.0148877	0.951547
ENSMUSG00000032898	SMART/Fbxo21	ubiquitin ligase	0.0170999	0.926611
ENSMUSG00000078566	Bnip3	autophagy‐related genes	0.0401908	0.793545
ENSMUSG00000027602	Map1lc3a/LC3	autophagy‐related genes	0.0661516	0.587955
ENSMUSG00000022358	Fbxo32/Atrogin‐1	ubiquitin ligase	0.0689656	0.70897
ENSMUSG00000021477	Cathepsin I	autophagy‐related genes	0.0745621	0.481854
ENSMUSG00000024583	Txnl	oxidative stress related gene	0.0771679	0.0444018
ENSMUSG00000026234	Ncl/Nucleolin	ribosome transcription/maturation/assembly	0.0794921	0.154707
ENSMUSG00000015837	Sqstm1/P62	autophagy‐related genes	0.0814572	0.174509
ENSMUSG00000040850	Psme4	proteasome subunit	0.085157	0.410677
ENSMUSG00000028834	Trim63/MurF‐1	ubiquitin ligase	0.0851599	0.620274
ENSMUSG00000028760	Eif4g3P3	protein synthesis	0.0918019	0.251532
ENSMUSG00000055435	Maf	proto‐oncogene	0.123575	0.713154
ENSMUSG00000031765	Mt1	oxidative stress related gene	0.124378	0.704747
ENSMUSG00000006920	Ezh1	maintenance of embryonic stem cell pluripotency and plasticity	0.15425	0.059712
ENSMUSG00000052934	FbxO31	ubiquitin ligase	0.235147	0.0364461
ENSMUSG00000031490	Eif4ebp1/4EBP1	protein synthesis	0.264336	0.057113
ENSMUSG00000036390	Gadd45α	DNA repair/chromatin remodelling	0.355269	0.0637678
ENSMUSG00000026773	Pfkfb3	fructose‐2,6‐bisphosphate metabolism	0.377487	0.585064
Note: Bold indicates differentially expressed atrogene

## Sheet: TA_Atrogenes_1.2FC_0.05FDR
Gene ID	Symbol	Function	d3_TA-wt_TA__log2FoldChange	d3_TA-wt_TA__padj
ENSMUSG00000078566	Bnip3	autophagy‐related genes	-0.156417	0.288174
ENSMUSG00000040435	Ppp1r15a/Gadd34	unfolded protein response	-0.139075	0.290776
ENSMUSG00000052837	JunB	proto‐oncogene	-0.11563	0.597414
ENSMUSG00000027602	Map1lc3a/LC3	autophagy‐related genes	-0.111728	0.281965
ENSMUSG00000030603	Psmc4	proteasome subunit	-0.0707282	0.473131
ENSMUSG00000035086	Beclin 1	autophagy‐related genes	-0.0657067	0.242793
ENSMUSG00000024583	Txnl	oxidative stress related gene	-0.0441542	0.577302
ENSMUSG00000022358	Fbxo32/Atrogin‐1	ubiquitin ligase	-0.0423679	0.803799
ENSMUSG00000047879	Usp14	de‐ubiquiting enzyme	-0.0377946	0.678311
ENSMUSG00000047407	Tgif	transcription regulators Smad2/3	-0.015138	NA
ENSMUSG00000055435	Maf	proto‐oncogene	-0.0054266	0.970798
ENSMUSG00000031765	Mt1	oxidative stress related gene	0.00520259	0.985765
ENSMUSG00000021477	Cathepsin I	autophagy‐related genes	0.00860616	0.941011
ENSMUSG00000008348	UBC	ubiquitin gene	0.0166632	0.90711
ENSMUSG00000017428	Psmd11	proteasome subunit	0.0182944	0.833947
ENSMUSG00000015837	Sqstm1/P62	autophagy‐related genes	0.0236621	0.839864
ENSMUSG00000027598	Itch	ubiquitin ligase	0.0315931	0.719977
ENSMUSG00000031490	Eif4ebp1/4EBP1	protein synthesis	0.0471106	0.701774
ENSMUSG00000047648	Fbxo30/MUSA 1	ubiquitin ligase	0.0519595	0.564634
ENSMUSG00000015839	Nfe2l2/Nrf2	oxidative stress related gene	0.053665	0.524404
ENSMUSG00000026773	Pfkfb3	fructose‐2,6‐bisphosphate metabolism	0.06248	0.897644
ENSMUSG00000028834	Trim63/MurF‐1	ubiquitin ligase	0.0743112	0.602633
ENSMUSG00000026234	Ncl/Nucleolin	ribosome transcription/maturation/assembly	0.100778	0.250568
ENSMUSG00000030161	Gabarapl 1	autophagy‐related genes	0.100879	0.2784
ENSMUSG00000052934	FbxO31	ubiquitin ligase	0.12946	0.188849
ENSMUSG00000040850	Psme4	proteasome subunit	0.14599	0.131349
ENSMUSG00000006920	Ezh1	maintenance of embryonic stem cell pluripotency and plasticity	0.24003	0.0263029
ENSMUSG00000036390	Gadd45α	DNA repair/chromatin remodelling	0.28833	0.215155
ENSMUSG00000032898	SMART/Fbxo21	ubiquitin ligase	0.29048	0.0679308
ENSMUSG00000028760	Eif4g3P3	protein synthesis	0.29838	0.0507053
ENSMUSG00000028960	Ube4b	E3/E4 enzyme	0.299371	0.0666784
ENSMUSG00000005686	Ampd3	AMP deaminase gene	0.410556	0.060475
Note: Bold indicates differentially expressed atrogene
